# Supplementary material for: 2,3:4,5-Di-O-isopropyl­idenefructos-1-yl p-toluene­sulfonate
Source: Acta Crystallogr Sect E Struct Rep Online. 2010 Nov 6;66(Pt 12):o3097. doi: 10.1107/S1600536810044582 (PMC3011573; doi:10.1107/S1600536810044582)
Supplement: Supplementary file 1 [file e-66-o3097-sup1.cif]

##############################################################################
###                                                                        ###
###        Electronic paper (Acta Crystallographica Section E)             ###
###                                                                        ###
##############################################################################
#                                                                            #
# This CIF contains the data in a paper accepted for publication in Acta     #
# Crystallographica Section E. It conforms to the requirements of Notes      #
# for Authors for Section E, and has been peer reviewed under the auspices   #
# of the IUCr Commission on Journals.                                        #
#                                                                            #
# Full details of the Crystallographic Information File format               #
# are given in the paper "The Crystallographic Information File (CIF):       #
# a New Standard Archive File for Crystallography" by S. R. Hall, F. H.      #
# Allen and I. D. Brown [Acta Cryst. (1991), A47, 655-685].                  #
#                                                                            #
# The current version of the core CIF dictionary is obtainable from          #
# ftp://ftp.iucr.org/pub/cif_core.dic. The current version number is 2.4.    #
#                                                                            #
# Software is freely available for graphical display of the structure(s) in  #
# this CIF.  For information consult the CIF home page http://www.iucr.org/  #
# cif/home.html                                                              #
#                                                                            #
# This file may be used for bona fide research purposes within the           #
# scientific community so long as proper attribution is given to the journal # 
# article from which it was obtained.                                        #
#                                                                            #
##############################################################################
                                             
data_I
_audit_creation_method     'SHELXL97'
_chemical_name_systematic
;
2,3:4,5-Di-<i>O</i>-isopropylidenefructos-1-yl <i>p</i>-toluenesulfonate
;
_chemical_name_common     ?
_chemical_formula_moiety     'C19 H26 O8 S'
_chemical_formula_sum     'C19 H26 O8 S'
_chemical_formula_iupac     'C19 H26 O8 S'
_chemical_formula_weight     414.47
_chemical_melting_point     357
_symmetry_cell_setting     monoclinic
_symmetry_space_group_name_H-M     'P 21'
_symmetry_space_group_name_hall     'P 2yb'
loop_
    _symmetry_equiv_pos_as_xyz
    'x, y, z'
    '-x, y+1/2, -z'
_cell_length_a     13.870(5)
_cell_length_b     10.153(4)
_cell_length_c     15.715(6)
_cell_angle_alpha     90.00
_cell_angle_beta     106.831(4)
_cell_angle_gamma     90.00
_cell_volume     2118.2(14)
_cell_formula_units_Z     4
_cell_measurement_reflns_used     4356
_cell_measurement_theta_min     2.4
_cell_measurement_theta_max     23.0
_cell_measurement_temperature     273(2)
_exptl_crystal_description     'block'
_exptl_crystal_colour     'colourless'
_exptl_crystal_size_max     0.43
_exptl_crystal_size_mid     0.36
_exptl_crystal_size_min     0.27
_exptl_crystal_density_diffrn     1.300
_exptl_crystal_density_meas     ?
_exptl_crystal_density_method     'not measured'
_exptl_crystal_F_000     880
_exptl_absorpt_coefficient_mu     0.194
_exptl_absorpt_correction_type     none
_exptl_absorpt_process_details     ?
_exptl_absorpt_correction_T_min     ?
_exptl_absorpt_correction_T_max     ?
_diffrn_ambient_temperature     273(2)
_diffrn_radiation_type     'MoK\a'
_diffrn_radiation_wavelength     0.71073
_diffrn_radiation_source     'fine-focus sealed tube'
_diffrn_radiation_monochromator     'graphite'
_diffrn_measurement_device_type     'Bruker SMART APEX CCD'
_diffrn_measurement_method     '\f- and \w-scans'
_diffrn_detector_area_resol_mean     ?
_diffrn_reflns_number     10503
_diffrn_reflns_av_R_equivalents     0.0184
_diffrn_reflns_av_sigmaI/netI     0.0332
_diffrn_reflns_theta_min     2.32
_diffrn_reflns_theta_max     25.00
_diffrn_reflns_theta_full     25.00
_diffrn_measured_fraction_theta_max     0.996
_diffrn_measured_fraction_theta_full     0.996
_diffrn_reflns_limit_h_min     -16
_diffrn_reflns_limit_h_max     9
_diffrn_reflns_limit_k_min     -12
_diffrn_reflns_limit_k_max     12
_diffrn_reflns_limit_l_min     -18
_diffrn_reflns_limit_l_max     18
_diffrn_standards_number     ?
_diffrn_standards_interval_count     ?
_diffrn_standards_interval_time     ?
_diffrn_standards_decay_%     ?
_refine_special_details
;
 Refinement of <i>F</i>^2^ against ALL reflections. The weighted
 <i>R</i>-factor <i>wR</i> and goodness of fit <i>S</i> are based on
 <i>F</i>^2^, conventional <i>R</i>-factors <i>R</i> are based on <i>F</i>,
 with <i>F</i> set to zero for negative <i>F</i>^2^. The threshold expression
 of <i>F</i>^2^ > \s(<i>F</i>^2^) is used only for calculating
 <i>R</i>-factors(gt) <i>etc</i>. and is not relevant to the choice of
 reflections for refinement. <i>R</i>-factors based on <i>F</i>^2^ are
 statistically about twice as large as those based on <i>F</i>, and
 <i>R</i>-factors based on ALL data will be even larger.
;
_reflns_number_total     6948
_reflns_number_gt     6040
_reflns_threshold_expression     I>2\s(I)
_refine_ls_structure_factor_coef     Fsqd
_refine_ls_matrix_type     full
_refine_ls_R_factor_all     0.0427
_refine_ls_R_factor_gt     0.0342
_refine_ls_wR_factor_gt     0.0833
_refine_ls_wR_factor_ref     0.0884
_refine_ls_goodness_of_fit_ref     1.039
_refine_ls_restrained_S_all     1.073
_refine_ls_number_reflns     6948
_refine_ls_number_parameters     506
_refine_ls_number_restraints     13
_refine_ls_number_constraints     ?
_refine_ls_hydrogen_treatment     constr
_refine_ls_weighting_scheme     calc
_refine_ls_weighting_details
         'calc w=1/[\s^2^(Fo^2^)+(0.0498P)^2^+0.0150P] where P=(Fo^2^+2Fc^2^)/3'
_atom_sites_solution_hydrogens     geom
_atom_sites_solution_primary     direct
_atom_sites_solution_secondary     difmap
_refine_ls_shift/su_max     0.001
_refine_ls_shift/su_mean     0.000
_refine_diff_density_max     0.148
_refine_diff_density_min     -0.187
_refine_ls_extinction_method     '<i>SHELXL97</i> (Sheldrick, 2008)'
_refine_ls_extinction_coef     0.0092(7)
_refine_ls_extinction_expression
                                  'Fc^*^=kFc[1+0.001xFc^2^\l^3^/sin(2\q)]^-1/4^'
_refine_ls_abs_structure_details     'Flack (1983), 3010 Friedel pairs'
_refine_ls_abs_structure_Flack     -0.02(5)
loop_
    _atom_type_symbol
    _atom_type_description
    _atom_type_scat_dispersion_real
    _atom_type_scat_dispersion_imag
    _atom_type_scat_source
    'C' 'C' 0.0033 0.0016
                         'International Tables Vol C Tables 4.2.6.8 and 6.1.1.4'
    'H' 'H' 0.0000 0.0000
                         'International Tables Vol C Tables 4.2.6.8 and 6.1.1.4'
    'O' 'O' 0.0106 0.0060
                         'International Tables Vol C Tables 4.2.6.8 and 6.1.1.4'
    'S' 'S' 0.1246 0.1234
                         'International Tables Vol C Tables 4.2.6.8 and 6.1.1.4'
_computing_data_collection     '<i>APEX2</i> (Bruker, 2005)'
_computing_cell_refinement     '<i>SAINT-Plus</i> (Bruker, 2001)'
_computing_data_reduction     '<i>SAINT-Plus</i> (Bruker, 2001)'
_computing_structure_solution     '<i>SHELXS97</i> (Sheldrick, 2008)'
_computing_structure_refinement     '<i>SHELXL97</i> (Sheldrick, 2008)'
_computing_molecular_graphics     '<i>SHELXTL</i> (Sheldrick, 2008)'
_computing_publication_material     '<i>SHELXTL</i> (Sheldrick, 2008)'
loop_
    _atom_site_type_symbol
    _atom_site_label
    _atom_site_fract_x
    _atom_site_fract_y
    _atom_site_fract_z
    _atom_site_U_iso_or_equiv
    _atom_site_adp_type
    _atom_site_calc_flag
    _atom_site_refinement_flags
    _atom_site_occupancy
    _atom_site_disorder_assembly
    _atom_site_disorder_group
    S S1 0.24587(4) 0.18747(6) 0.02021(4) 0.05469(18) Uani d . 1 . .
    O O3 0.19989(12) -0.26856(17) 0.18097(10) 0.0516(4) Uani d . 1 . .
    O O2 0.15726(12) -0.22131(18) 0.03390(10) 0.0503(4) Uani d . 1 . .
    O O6 0.22579(12) 0.04415(17) 0.05015(11) 0.0543(4) Uani d . 1 . .
    O O5 0.50852(14) -0.3218(2) 0.16864(15) 0.0765(6) Uani d . 1 . .
    C C1 0.25987(17) -0.1891(2) 0.06751(16) 0.0449(5) Uani d . 1 . .
    O O4 0.45357(13) -0.1488(2) 0.23044(13) 0.0684(5) Uani d . 1 . .
    C C2 0.27894(17) -0.1881(3) 0.16876(15) 0.0469(6) Uani d . 1 . .
    H H2A 0.2720 -0.0982 0.1890 0.056 Uiso calc R 1 . .
    C C13 0.36794(17) 0.2246(2) 0.08676(16) 0.0469(6) Uani d . 1 . .
    C C12 0.2830(2) -0.0621(3) 0.02666(18) 0.0558(7) Uani d . 1 . .
    H H12A 0.3545 -0.0430 0.0485 0.067 Uiso calc R 1 . .
    H H12B 0.2652 -0.0710 -0.0375 0.067 Uiso calc R 1 . .
    C C14 0.4482(2) 0.2255(3) 0.05212(18) 0.0602(7) Uani d . 1 . .
    H H14A 0.4393 0.2034 -0.0071 0.072 Uiso calc R 1 . .
    C C3 0.37782(19) -0.2460(3) 0.22273(17) 0.0554(6) Uani d . 1 . .
    H H3A 0.3737 -0.2705 0.2819 0.066 Uiso calc R 1 . .
    C C8 0.0499(2) -0.1399(3) 0.11720(18) 0.0591(7) Uani d . 1 . .
    H H8A 0.0892 -0.0606 0.1290 0.089 Uiso calc R 1 . .
    H H8B 0.0236 -0.1581 0.1662 0.089 Uiso calc R 1 . .
    H H8C -0.0049 -0.1289 0.0639 0.089 Uiso calc R 1 . .
    O O8 0.17471(14) 0.26665(19) 0.04647(15) 0.0734(6) Uani d . 1 . .
    O O7 0.24594(14) 0.1835(2) -0.06986(12) 0.0739(5) Uani d . 1 . .
    C C6 0.11497(18) -0.2526(3) 0.10546(15) 0.0482(6) Uani d . 1 . .
    C C4 0.4142(2) -0.3638(3) 0.1795(2) 0.0619(7) Uani d . 1 . .
    H H4A 0.4240 -0.4408 0.2186 0.074 Uiso calc R 1 . .
    C C18 0.3815(2) 0.2560(3) 0.17503(18) 0.0604(7) Uani d . 1 . .
    H H18A 0.3272 0.2549 0.1985 0.073 Uiso calc R 1 . .
    C C16 0.5571(2) 0.2930(3) 0.1936(2) 0.0713(8) Uani d . 1 . .
    C C17 0.4754(2) 0.2886(3) 0.2274(2) 0.0702(8) Uani d . 1 . .
    H H17A 0.4847 0.3083 0.2870 0.084 Uiso calc R 1 . .
    C C11 0.6036(3) -0.1244(4) 0.1876(3) 0.0982(12) Uani d . 1 . .
    H H11A 0.5631 -0.0963 0.1300 0.147 Uiso calc R 1 . .
    H H11B 0.6621 -0.1697 0.1818 0.147 Uiso calc R 1 . .
    H H11C 0.6241 -0.0491 0.2254 0.147 Uiso calc R 1 . .
    C C7 0.0593(2) -0.3813(3) 0.0869(2) 0.0660(7) Uani d . 1 . .
    H H7B 0.1044 -0.4494 0.0799 0.099 Uiso calc R 1 . .
    H H7C 0.0045 -0.3739 0.0334 0.099 Uiso calc R 1 . .
    H H7D 0.0335 -0.4029 0.1356 0.099 Uiso calc R 1 . .
    C C15 0.5421(2) 0.2597(3) 0.1066(2) 0.0726(8) Uani d . 1 . .
    H H15A 0.5967 0.2601 0.0834 0.087 Uiso calc R 1 . .
    C C9 0.5432(2) -0.2156(3) 0.2276(2) 0.0689(8) Uani d . 1 . .
    C C10 0.6013(3) -0.2650(5) 0.3194(2) 0.1077(14) Uani d . 1 . .
    H H10A 0.5595 -0.3235 0.3411 0.162 Uiso calc R 1 . .
    H H10B 0.6208 -0.1915 0.3591 0.162 Uiso calc R 1 . .
    H H10C 0.6605 -0.3111 0.3158 0.162 Uiso calc R 1 . .
    C C19 0.6594(3) 0.3360(5) 0.2510(3) 0.1266(17) Uani d . 1 . .
    H H19A 0.7068 0.3326 0.2170 0.190 Uiso calc R 1 . .
    H H19B 0.6812 0.2782 0.3013 0.190 Uiso calc R 1 . .
    H H19C 0.6553 0.4245 0.2712 0.190 Uiso calc R 1 . .
    S S2 0.20695(5) 0.40282(6) 0.37302(5) 0.05712(18) Uani d U 1 . .
    O O11 0.02664(12) 0.86733(17) 0.33953(11) 0.0502(4) Uani d . 1 . .
    O O10 0.03125(11) 0.70729(17) 0.44201(10) 0.0522(4) Uani d . 1 . .
    O O13 0.29576(12) 0.88143(16) 0.38639(11) 0.0529(4) Uani d . 1 . .
    C C22 0.19864(19) 0.9338(2) 0.37952(16) 0.0453(6) Uani d . 1 . .
    H H22A 0.1779 0.9944 0.3289 0.054 Uiso calc R 1 . .
    O O9 0.17593(13) 0.80561(16) 0.53013(10) 0.0518(4) Uani d . 1 . .
    O O14 0.15205(17) 0.53361(18) 0.38479(14) 0.0729(6) Uani d . 1 . .
    O O16 0.24890(14) 0.34602(18) 0.45814(13) 0.0661(5) Uani d U 1 . .
    C C32 0.1013(2) 0.3142(2) 0.31216(17) 0.0509(6) Uani d . 1 . .
    C C24 0.1586(2) 0.9447(2) 0.52606(17) 0.0549(6) Uani d . 1 . .
    H H24A 0.1823 0.9818 0.5854 0.066 Uiso calc R 1 . .
    H H24B 0.0870 0.9619 0.5032 0.066 Uiso calc R 1 . .
    O O12 0.31802(15) 1.0050(2) 0.50883(13) 0.0710(6) Uani d . 1 . .
    C C28 0.3671(2) 0.9641(3) 0.4459(2) 0.0602(7) Uani d . 1 . .
    C C31 0.1972(2) 0.6168(2) 0.46030(17) 0.0509(6) Uani d . 1 . .
    H H31A 0.2656 0.6396 0.4617 0.061 Uiso calc R 1 . .
    H H31B 0.1991 0.5717 0.5151 0.061 Uiso calc R 1 . .
    C C25 -0.03423(18) 0.7689(3) 0.36376(16) 0.0541(6) Uani d . 1 . .
    C C21 0.12717(17) 0.8185(2) 0.36592(15) 0.0407(5) Uani d . 1 . .
    H H21A 0.1378 0.7603 0.3197 0.049 Uiso calc R 1 . .
    C C20 0.13331(17) 0.7389(2) 0.45007(15) 0.0428(5) Uani d . 1 . .
    C C34 -0.0497(2) 0.1991(3) 0.30565(18) 0.0626(7) Uani d . 1 . .
    H H34A -0.0964 0.1699 0.3335 0.075 Uiso calc R 1 . .
    C C23 0.2126(2) 1.0091(2) 0.46710(18) 0.0552(7) Uani d . 1 . .
    H H23A 0.1900 1.1005 0.4549 0.066 Uiso calc R 1 . .
    C C35 -0.0641(2) 0.1689(3) 0.21767(18) 0.0613(7) Uani d . 1 . .
    C C27 -0.0711(2) 0.6678(4) 0.29181(19) 0.0744(8) Uani d . 1 . .
    H H27A -0.0145 0.6272 0.2788 0.112 Uiso calc R 1 . .
    H H27B -0.1128 0.7098 0.2393 0.112 Uiso calc R 1 . .
    H H27C -0.1095 0.6020 0.3115 0.112 Uiso calc R 1 . .
    C C36 0.0060(2) 0.2146(3) 0.17747(19) 0.0702(8) Uani d . 1 . .
    H H36A -0.0027 0.1955 0.1178 0.084 Uiso calc R 1 . .
    C C26 -0.1181(2) 0.8387(4) 0.3889(2) 0.0783(9) Uani d . 1 . .
    H H26A -0.0899 0.9020 0.4348 0.117 Uiso calc R 1 . .
    H H26B -0.1571 0.7756 0.4103 0.117 Uiso calc R 1 . .
    H H26C -0.1606 0.8830 0.3378 0.117 Uiso calc R 1 . .
    C C30 0.3934(3) 1.0791(3) 0.3967(3) 0.0906(11) Uani d . 1 . .
    H H30A 0.3334 1.1276 0.3680 0.136 Uiso calc R 1 . .
    H H30B 0.4237 1.0477 0.3529 0.136 Uiso calc R 1 . .
    H H30C 0.4399 1.1355 0.4379 0.136 Uiso calc R 1 . .
    C C37 0.0877(2) 0.2872(3) 0.22333(18) 0.0644(7) Uani d . 1 . .
    H H37A 0.1336 0.3180 0.1950 0.077 Uiso calc R 1 . .
    C C33 0.0311(2) 0.2706(3) 0.35331(18) 0.0583(7) Uani d . 1 . .
    H H33A 0.0391 0.2901 0.4128 0.070 Uiso calc R 1 . .
    C C29 0.4569(2) 0.8816(4) 0.4933(3) 0.0996(12) Uani d . 1 . .
    H H29A 0.4352 0.8091 0.5225 0.149 Uiso calc R 1 . .
    H H29B 0.5039 0.9346 0.5366 0.149 Uiso calc R 1 . .
    H H29C 0.4888 0.8484 0.4510 0.149 Uiso calc R 1 . .
    O O15 0.27212(17) 0.4276(3) 0.31983(16) 0.0931(7) Uani d . 1 . .
    C C38 -0.1524(2) 0.0859(3) 0.1661(2) 0.0852(10) Uani d . 1 . .
    H H38A -0.1498 0.0752 0.1061 0.128 Uiso calc R 1 . .
    H H38B -0.2142 0.1288 0.1657 0.128 Uiso calc R 1 . .
    H H38C -0.1493 0.0010 0.1938 0.128 Uiso calc R 1 . .
    O O1 0.31903(13) -0.28041(18) 0.03724(11) 0.0568(5) Uani d . 1 . .
    C C5 0.3453(2) -0.3965(3) 0.09017(19) 0.0605(7) Uani d . 1 . .
    H H5A 0.3779 -0.4587 0.0607 0.073 Uiso calc R 1 . .
    H H5B 0.2847 -0.4376 0.0968 0.073 Uiso calc R 1 . .
loop_
    _atom_site_aniso_label
    _atom_site_aniso_U_11
    _atom_site_aniso_U_22
    _atom_site_aniso_U_33
    _atom_site_aniso_U_12
    _atom_site_aniso_U_13
    _atom_site_aniso_U_23
    S1 0.0471(3) 0.0582(4) 0.0548(4) -0.0019(3) 0.0085(3) 0.0117(3)
    O3 0.0432(9) 0.0706(11) 0.0399(9) 0.0006(8) 0.0103(7) 0.0064(8)
    O2 0.0449(9) 0.0692(11) 0.0350(8) -0.0111(8) 0.0090(7) 0.0003(8)
    O6 0.0482(10) 0.0558(10) 0.0632(11) -0.0051(8) 0.0230(9) 0.0019(9)
    O5 0.0488(10) 0.0854(13) 0.0957(14) 0.0052(11) 0.0212(10) -0.0239(13)
    C1 0.0411(13) 0.0530(13) 0.0404(13) -0.0054(11) 0.0116(11) -0.0050(11)
    O4 0.0443(10) 0.0787(12) 0.0768(13) -0.0029(10) 0.0092(9) -0.0219(11)
    C2 0.0422(13) 0.0572(14) 0.0406(13) -0.0010(11) 0.0110(11) -0.0050(11)
    C13 0.0473(13) 0.0458(12) 0.0473(14) -0.0002(11) 0.0134(11) 0.0086(11)
    C12 0.0537(15) 0.0609(16) 0.0583(16) -0.0078(13) 0.0250(13) -0.0027(13)
    C14 0.0586(16) 0.0715(17) 0.0536(15) -0.0091(14) 0.0213(13) -0.0044(13)
    C3 0.0441(14) 0.0722(17) 0.0483(14) 0.0015(13) 0.0110(12) -0.0030(13)
    C8 0.0523(15) 0.0699(17) 0.0530(16) 0.0053(13) 0.0119(13) 0.0028(13)
    O8 0.0530(11) 0.0685(12) 0.0960(15) 0.0122(10) 0.0171(11) 0.0076(11)
    O7 0.0712(12) 0.0898(14) 0.0535(11) -0.0101(12) 0.0065(9) 0.0123(11)
    C6 0.0455(13) 0.0599(14) 0.0380(13) -0.0044(11) 0.0101(11) 0.0040(11)
    C4 0.0549(16) 0.0600(16) 0.0679(19) 0.0063(13) 0.0130(14) 0.0035(14)
    C18 0.0576(16) 0.0723(18) 0.0554(16) 0.0026(14) 0.0227(14) 0.0001(14)
    C16 0.0549(17) 0.0755(19) 0.076(2) -0.0036(15) 0.0064(15) -0.0147(17)
    C17 0.0691(19) 0.083(2) 0.0536(17) 0.0049(17) 0.0095(15) -0.0107(16)
    C11 0.067(2) 0.118(3) 0.112(3) -0.018(2) 0.030(2) -0.021(2)
    C7 0.0628(17) 0.0686(16) 0.0664(18) -0.0136(14) 0.0186(15) 0.0019(15)
    C15 0.0513(16) 0.089(2) 0.082(2) -0.0105(15) 0.0273(16) -0.0107(18)
    C9 0.0438(15) 0.088(2) 0.071(2) 0.0067(15) 0.0112(14) -0.0128(17)
    C10 0.0609(19) 0.164(4) 0.086(3) 0.014(2) 0.0016(18) 0.005(3)
    C19 0.060(2) 0.160(4) 0.139(4) -0.012(3) -0.004(2) -0.052(3)
    S2 0.0620(4) 0.0451(3) 0.0663(4) 0.0042(3) 0.0219(3) -0.0012(3)
    O11 0.0450(9) 0.0576(10) 0.0464(10) 0.0058(8) 0.0108(8) 0.0128(8)
    O10 0.0472(9) 0.0647(11) 0.0468(9) -0.0001(8) 0.0168(8) 0.0141(8)
    O13 0.0489(10) 0.0476(9) 0.0644(11) -0.0047(8) 0.0197(9) -0.0083(8)
    C22 0.0530(15) 0.0384(13) 0.0446(14) 0.0023(11) 0.0144(12) 0.0041(10)
    O9 0.0688(11) 0.0470(9) 0.0364(9) 0.0030(8) 0.0099(8) -0.0003(7)
    O14 0.0850(14) 0.0445(10) 0.0727(13) 0.0137(10) -0.0032(11) -0.0102(9)
    O16 0.0684(9) 0.0575(8) 0.0679(9) 0.0060(7) 0.0124(7) 0.0032(7)
    C32 0.0615(16) 0.0379(12) 0.0535(16) 0.0074(11) 0.0168(13) -0.0010(11)
    C24 0.0666(17) 0.0492(14) 0.0492(15) 0.0100(13) 0.0173(13) -0.0109(12)
    O12 0.0608(12) 0.0828(13) 0.0628(13) -0.0097(11) 0.0076(10) -0.0204(11)
    C28 0.0566(17) 0.0554(15) 0.0662(18) -0.0076(13) 0.0143(15) -0.0122(14)
    C31 0.0577(15) 0.0418(12) 0.0502(15) 0.0016(11) 0.0110(13) 0.0013(11)
    C25 0.0476(14) 0.0702(17) 0.0444(14) -0.0033(13) 0.0134(12) 0.0087(13)
    C21 0.0453(13) 0.0428(12) 0.0353(13) 0.0031(10) 0.0138(11) 0.0004(10)
    C20 0.0506(13) 0.0408(11) 0.0386(13) 0.0001(10) 0.0154(11) 0.0017(10)
    C34 0.0614(16) 0.0693(17) 0.0581(17) -0.0007(15) 0.0191(14) 0.0040(15)
    C23 0.0682(18) 0.0345(12) 0.0623(18) 0.0064(12) 0.0182(15) -0.0082(12)
    C35 0.0672(17) 0.0543(14) 0.0536(17) 0.0073(14) 0.0038(14) 0.0042(14)
    C27 0.0708(18) 0.095(2) 0.0569(17) -0.0270(18) 0.0178(14) -0.0003(17)
    C36 0.090(2) 0.0724(19) 0.0467(16) 0.0062(17) 0.0179(15) -0.0027(14)
    C26 0.0535(17) 0.115(3) 0.0705(19) 0.0194(17) 0.0243(15) 0.0182(18)
    C30 0.093(3) 0.069(2) 0.115(3) -0.0268(19) 0.040(2) -0.009(2)
    C37 0.083(2) 0.0616(16) 0.0538(17) 0.0050(16) 0.0291(16) 0.0006(14)
    C33 0.0658(17) 0.0652(17) 0.0467(14) 0.0042(14) 0.0208(14) -0.0026(13)
    C29 0.060(2) 0.118(3) 0.109(3) 0.014(2) 0.0061(19) 0.005(2)
    O15 0.0874(16) 0.1010(17) 0.1040(17) -0.0210(14) 0.0486(14) -0.0096(14)
    C38 0.076(2) 0.081(2) 0.081(2) -0.0033(18) -0.0042(18) -0.0040(18)
    O1 0.0623(11) 0.0611(11) 0.0511(10) 0.0026(9) 0.0232(9) -0.0106(9)
    C5 0.0624(18) 0.0503(15) 0.0724(19) 0.0027(13) 0.0254(16) -0.0076(14)
_geom_special_details
;
 All s.u.'s (except the s.u. in the dihedral angle between two l.s. planes)
 are estimated using the full covariance matrix. The cell s.u.'s are taken
 into account individually in the estimation of s.u.'s in distances, angles
 and torsion angles; correlations between s.u.'s in cell parameters are only
 used when they are defined by crystal symmetry. An approximate (isotropic)
 treatment of cell s.u.'s is used for estimating s.u.'s involving l.s. planes.
;
loop_
    _geom_bond_atom_site_label_1
    _geom_bond_atom_site_label_2
    _geom_bond_site_symmetry_2
    _geom_bond_distance
    _geom_bond_publ_flag
    S1 O7 . 1.416(2) ?
    S1 O8 . 1.424(2) ?
    S1 O6 . 1.5786(19) ?
    S1 C13 . 1.754(3) ?
    O3 C6 . 1.419(3) ?
    O3 C2 . 1.424(3) ?
    O2 C1 . 1.406(3) ?
    O2 C6 . 1.446(3) ?
    O6 C12 . 1.449(3) ?
    O5 C9 . 1.413(4) ?
    O5 C4 . 1.432(3) ?
    C1 O1 . 1.409(3) ?
    C1 C12 . 1.516(4) ?
    C1 C2 . 1.536(3) ?
    O4 C3 . 1.420(3) ?
    O4 C9 . 1.428(3) ?
    C2 C3 . 1.508(3) ?
    C2 H2A . 0.9800 ?
    C13 C14 . 1.373(3) ?
    C13 C18 . 1.382(4) ?
    C12 H12A . 0.9700 ?
    C12 H12B . 0.9700 ?
    C14 C15 . 1.381(4) ?
    C14 H14A . 0.9300 ?
    C3 C4 . 1.532(4) ?
    C3 H3A . 0.9800 ?
    C8 C6 . 1.502(4) ?
    C8 H8A . 0.9600 ?
    C8 H8B . 0.9600 ?
    C8 H8C . 0.9600 ?
    C6 C7 . 1.503(4) ?
    C4 C5 . 1.490(4) ?
    C4 H4A . 0.9800 ?
    C18 C17 . 1.364(4) ?
    C18 H18A . 0.9300 ?
    C16 C15 . 1.365(4) ?
    C16 C17 . 1.384(4) ?
    C16 C19 . 1.509(4) ?
    C17 H17A . 0.9300 ?
    C11 C9 . 1.502(5) ?
    C11 H11A . 0.9600 ?
    C11 H11B . 0.9600 ?
    C11 H11C . 0.9600 ?
    C7 H7B . 0.9600 ?
    C7 H7C . 0.9600 ?
    C7 H7D . 0.9600 ?
    C15 H15A . 0.9300 ?
    C9 C10 . 1.519(5) ?
    C10 H10A . 0.9600 ?
    C10 H10B . 0.9600 ?
    C10 H10C . 0.9600 ?
    C19 H19A . 0.9600 ?
    C19 H19B . 0.9600 ?
    C19 H19C . 0.9600 ?
    S2 O16 . 1.418(2) ?
    S2 O15 . 1.420(2) ?
    S2 O14 . 1.568(2) ?
    S2 C32 . 1.749(3) ?
    O11 C21 . 1.424(3) ?
    O11 C25 . 1.429(3) ?
    O10 C20 . 1.421(3) ?
    O10 C25 . 1.443(3) ?
    O13 C28 . 1.422(3) ?
    O13 C22 . 1.423(3) ?
    C22 C21 . 1.509(3) ?
    C22 C23 . 1.537(4) ?
    C22 H22A . 0.9800 ?
    O9 C20 . 1.400(3) ?
    O9 C24 . 1.431(3) ?
    O14 C31 . 1.444(3) ?
    C32 C37 . 1.381(4) ?
    C32 C33 . 1.388(3) ?
    C24 C23 . 1.499(4) ?
    C24 H24A . 0.9700 ?
    C24 H24B . 0.9700 ?
    O12 C23 . 1.420(3) ?
    O12 C28 . 1.416(3) ?
    C28 C30 . 1.502(4) ?
    C28 C29 . 1.508(4) ?
    C31 C20 . 1.505(3) ?
    C31 H31A . 0.9700 ?
    C31 H31B . 0.9700 ?
    C25 C27 . 1.503(4) ?
    C25 C26 . 1.510(4) ?
    C21 C20 . 1.531(3) ?
    C21 H21A . 0.9800 ?
    C34 C33 . 1.363(4) ?
    C34 C35 . 1.373(4) ?
    C34 H34A . 0.9300 ?
    C23 H23A . 0.9800 ?
    C35 C36 . 1.384(4) ?
    C35 C38 . 1.514(4) ?
    C27 H27A . 0.9600 ?
    C27 H27B . 0.9600 ?
    C27 H27C . 0.9600 ?
    C36 C37 . 1.370(4) ?
    C36 H36A . 0.9300 ?
    C26 H26A . 0.9600 ?
    C26 H26B . 0.9600 ?
    C26 H26C . 0.9600 ?
    C30 H30A . 0.9600 ?
    C30 H30B . 0.9600 ?
    C30 H30C . 0.9600 ?
    C37 H37A . 0.9300 ?
    C33 H33A . 0.9300 ?
    C29 H29A . 0.9600 ?
    C29 H29B . 0.9600 ?
    C29 H29C . 0.9600 ?
    C38 H38A . 0.9600 ?
    C38 H38B . 0.9600 ?
    C38 H38C . 0.9600 ?
    O1 C5 . 1.428(3) ?
    C5 H5A . 0.9700 ?
    C5 H5B . 0.9700 ?
loop_
    _geom_angle_atom_site_label_1
    _geom_angle_atom_site_label_2
    _geom_angle_atom_site_label_3
    _geom_angle_site_symmetry_1
    _geom_angle_site_symmetry_3
    _geom_angle
    _geom_angle_publ_flag
    O7 S1 O8 . . 120.45(13) ?
    O7 S1 O6 . . 108.85(12) ?
    O8 S1 O6 . . 103.72(11) ?
    O7 S1 C13 . . 108.79(12) ?
    O8 S1 C13 . . 109.66(12) ?
    O6 S1 C13 . . 104.10(10) ?
    C6 O3 C2 . . 107.86(17) ?
    C1 O2 C6 . . 110.70(17) ?
    C12 O6 S1 . . 116.95(14) ?
    C9 O5 C4 . . 107.4(2) ?
    O2 C1 O1 . . 110.23(19) ?
    O2 C1 C12 . . 110.8(2) ?
    O1 C1 C12 . . 101.59(17) ?
    O2 C1 C2 . . 104.05(17) ?
    O1 C1 C2 . . 114.3(2) ?
    C12 C1 C2 . . 116.0(2) ?
    C3 O4 C9 . . 107.3(2) ?
    O3 C2 C3 . . 108.1(2) ?
    O3 C2 C1 . . 103.14(18) ?
    C3 C2 C1 . . 115.84(19) ?
    O3 C2 H2A . . 109.8 ?
    C3 C2 H2A . . 109.8 ?
    C1 C2 H2A . . 109.8 ?
    C14 C13 C18 . . 120.4(2) ?
    C14 C13 S1 . . 121.2(2) ?
    C18 C13 S1 . . 118.40(19) ?
    O6 C12 C1 . . 109.05(18) ?
    O6 C12 H12A . . 109.9 ?
    C1 C12 H12A . . 109.9 ?
    O6 C12 H12B . . 109.9 ?
    C1 C12 H12B . . 109.9 ?
    H12A C12 H12B . . 108.3 ?
    C13 C14 C15 . . 118.9(3) ?
    C13 C14 H14A . . 120.5 ?
    C15 C14 H14A . . 120.5 ?
    O4 C3 C2 . . 107.9(2) ?
    O4 C3 C4 . . 104.43(19) ?
    C2 C3 C4 . . 114.7(2) ?
    O4 C3 H3A . . 109.9 ?
    C2 C3 H3A . . 109.9 ?
    C4 C3 H3A . . 109.9 ?
    C6 C8 H8A . . 109.5 ?
    C6 C8 H8B . . 109.5 ?
    H8A C8 H8B . . 109.5 ?
    C6 C8 H8C . . 109.5 ?
    H8A C8 H8C . . 109.5 ?
    H8B C8 H8C . . 109.5 ?
    O3 C6 O2 . . 104.48(17) ?
    O3 C6 C8 . . 111.6(2) ?
    O2 C6 C8 . . 108.8(2) ?
    O3 C6 C7 . . 108.6(2) ?
    O2 C6 C7 . . 110.0(2) ?
    C8 C6 C7 . . 113.1(2) ?
    O5 C4 C5 . . 108.3(2) ?
    O5 C4 C3 . . 104.5(2) ?
    C5 C4 C3 . . 112.8(2) ?
    O5 C4 H4A . . 110.3 ?
    C5 C4 H4A . . 110.3 ?
    C3 C4 H4A . . 110.3 ?
    C17 C18 C13 . . 119.3(2) ?
    C17 C18 H18A . . 120.3 ?
    C13 C18 H18A . . 120.3 ?
    C15 C16 C17 . . 118.2(3) ?
    C15 C16 C19 . . 121.0(3) ?
    C17 C16 C19 . . 120.8(3) ?
    C18 C17 C16 . . 121.4(3) ?
    C18 C17 H17A . . 119.3 ?
    C16 C17 H17A . . 119.3 ?
    C9 C11 H11A . . 109.5 ?
    C9 C11 H11B . . 109.5 ?
    H11A C11 H11B . . 109.5 ?
    C9 C11 H11C . . 109.5 ?
    H11A C11 H11C . . 109.5 ?
    H11B C11 H11C . . 109.5 ?
    C6 C7 H7B . . 109.5 ?
    C6 C7 H7C . . 109.5 ?
    H7B C7 H7C . . 109.5 ?
    C6 C7 H7D . . 109.5 ?
    H7B C7 H7D . . 109.5 ?
    H7C C7 H7D . . 109.5 ?
    C16 C15 C14 . . 121.7(3) ?
    C16 C15 H15A . . 119.1 ?
    C14 C15 H15A . . 119.1 ?
    O5 C9 O4 . . 104.4(2) ?
    O5 C9 C11 . . 108.8(3) ?
    O4 C9 C11 . . 108.5(3) ?
    O5 C9 C10 . . 110.9(3) ?
    O4 C9 C10 . . 110.8(3) ?
    C11 C9 C10 . . 113.2(3) ?
    C9 C10 H10A . . 109.5 ?
    C9 C10 H10B . . 109.5 ?
    H10A C10 H10B . . 109.5 ?
    C9 C10 H10C . . 109.5 ?
    H10A C10 H10C . . 109.5 ?
    H10B C10 H10C . . 109.5 ?
    C16 C19 H19A . . 109.5 ?
    C16 C19 H19B . . 109.5 ?
    H19A C19 H19B . . 109.5 ?
    C16 C19 H19C . . 109.5 ?
    H19A C19 H19C . . 109.5 ?
    H19B C19 H19C . . 109.5 ?
    O16 S2 O15 . . 118.05(14) ?
    O16 S2 O14 . . 108.29(12) ?
    O15 S2 O14 . . 109.45(15) ?
    O16 S2 C32 . . 110.89(12) ?
    O15 S2 C32 . . 110.16(14) ?
    O14 S2 C32 . . 98.14(11) ?
    C21 O11 C25 . . 106.47(17) ?
    C20 O10 C25 . . 110.05(16) ?
    C28 O13 C22 . . 106.98(18) ?
    O13 C22 C21 . . 106.82(17) ?
    O13 C22 C23 . . 104.3(2) ?
    C21 C22 C23 . . 114.8(2) ?
    O13 C22 H22A . . 110.2 ?
    C21 C22 H22A . . 110.2 ?
    C23 C22 H22A . . 110.2 ?
    C20 O9 C24 . . 114.55(18) ?
    C31 O14 S2 . . 118.85(17) ?
    C37 C32 C33 . . 120.0(3) ?
    C37 C32 S2 . . 120.1(2) ?
    C33 C32 S2 . . 119.9(2) ?
    O9 C24 C23 . . 110.54(19) ?
    O9 C24 H24A . . 109.5 ?
    C23 C24 H24A . . 109.5 ?
    O9 C24 H24B . . 109.5 ?
    C23 C24 H24B . . 109.5 ?
    H24A C24 H24B . . 108.1 ?
    C23 O12 C28 . . 109.0(2) ?
    O12 C28 O13 . . 104.4(2) ?
    O12 C28 C30 . . 111.6(2) ?
    O13 C28 C30 . . 110.3(3) ?
    O12 C28 C29 . . 108.3(3) ?
    O13 C28 C29 . . 108.4(2) ?
    C30 C28 C29 . . 113.4(3) ?
    O14 C31 C20 . . 106.99(19) ?
    O14 C31 H31A . . 110.3 ?
    C20 C31 H31A . . 110.3 ?
    O14 C31 H31B . . 110.3 ?
    C20 C31 H31B . . 110.3 ?
    H31A C31 H31B . . 108.6 ?
    O11 C25 O10 . . 104.82(18) ?
    O11 C25 C27 . . 112.1(2) ?
    O10 C25 C27 . . 109.8(2) ?
    O11 C25 C26 . . 107.5(2) ?
    O10 C25 C26 . . 108.8(2) ?
    C27 C25 C26 . . 113.4(2) ?
    O11 C21 C22 . . 108.62(18) ?
    O11 C21 C20 . . 103.90(17) ?
    C22 C21 C20 . . 114.7(2) ?
    O11 C21 H21A . . 109.8 ?
    C22 C21 H21A . . 109.8 ?
    C20 C21 H21A . . 109.8 ?
    O9 C20 O10 . . 109.87(17) ?
    O9 C20 C31 . . 102.71(18) ?
    O10 C20 C31 . . 111.34(19) ?
    O9 C20 C21 . . 115.11(19) ?
    O10 C20 C21 . . 103.74(18) ?
    C31 C20 C21 . . 114.26(18) ?
    C33 C34 C35 . . 121.9(3) ?
    C33 C34 H34A . . 119.0 ?
    C35 C34 H34A . . 119.0 ?
    O12 C23 C24 . . 109.5(2) ?
    O12 C23 C22 . . 104.2(2) ?
    C24 C23 C22 . . 112.4(2) ?
    O12 C23 H23A . . 110.2 ?
    C24 C23 H23A . . 110.2 ?
    C22 C23 H23A . . 110.2 ?
    C34 C35 C36 . . 117.9(3) ?
    C34 C35 C38 . . 121.5(3) ?
    C36 C35 C38 . . 120.6(3) ?
    C25 C27 H27A . . 109.5 ?
    C25 C27 H27B . . 109.5 ?
    H27A C27 H27B . . 109.5 ?
    C25 C27 H27C . . 109.5 ?
    H27A C27 H27C . . 109.5 ?
    H27B C27 H27C . . 109.5 ?
    C37 C36 C35 . . 121.6(3) ?
    C37 C36 H36A . . 119.2 ?
    C35 C36 H36A . . 119.2 ?
    C25 C26 H26A . . 109.5 ?
    C25 C26 H26B . . 109.5 ?
    H26A C26 H26B . . 109.5 ?
    C25 C26 H26C . . 109.5 ?
    H26A C26 H26C . . 109.5 ?
    H26B C26 H26C . . 109.5 ?
    C28 C30 H30A . . 109.5 ?
    C28 C30 H30B . . 109.5 ?
    H30A C30 H30B . . 109.5 ?
    C28 C30 H30C . . 109.5 ?
    H30A C30 H30C . . 109.5 ?
    H30B C30 H30C . . 109.5 ?
    C36 C37 C32 . . 119.2(3) ?
    C36 C37 H37A . . 120.4 ?
    C32 C37 H37A . . 120.4 ?
    C34 C33 C32 . . 119.3(2) ?
    C34 C33 H33A . . 120.3 ?
    C32 C33 H33A . . 120.3 ?
    C28 C29 H29A . . 109.5 ?
    C28 C29 H29B . . 109.5 ?
    H29A C29 H29B . . 109.5 ?
    C28 C29 H29C . . 109.5 ?
    H29A C29 H29C . . 109.5 ?
    H29B C29 H29C . . 109.5 ?
    C35 C38 H38A . . 109.5 ?
    C35 C38 H38B . . 109.5 ?
    H38A C38 H38B . . 109.5 ?
    C35 C38 H38C . . 109.5 ?
    H38A C38 H38C . . 109.5 ?
    H38B C38 H38C . . 109.5 ?
    C1 O1 C5 . . 114.93(18) ?
    O1 C5 C4 . . 110.5(2) ?
    O1 C5 H5A . . 109.5 ?
    C4 C5 H5A . . 109.5 ?
    O1 C5 H5B . . 109.5 ?
    C4 C5 H5B . . 109.5 ?
    H5A C5 H5B . . 108.1 ?
loop_
    _geom_hbond_atom_site_label_D
    _geom_hbond_atom_site_label_H
    _geom_hbond_atom_site_label_A
    _geom_hbond_site_symmetry_A
    _geom_hbond_distance_DH
    _geom_hbond_distance_HA
    _geom_hbond_distance_DA
    _geom_hbond_angle_DHA
    C3 H3A O13 1_545 0.98 2.70 3.358(3) 125
    C4 H4A C17 1_545 0.98 2.83 3.657(5) 142
    C21 H21A O3 1_565 0.98 2.58 3.456(3) 149
    C23 H23A O16 1_565 0.98 2.62 3.466(3) 145
    C23 H23A C33 1_565 0.98 2.89 3.738(4) 145
    C37 H37A O8 1_555 0.93 2.61 3.341(4) 136
data_global
_journal_date_recd_electronic     2010-10-22
_journal_date_accepted     2010-11-01
_journal_name_full     'Acta Crystallographica, Section E'
_journal_year     2010
_journal_volume     66
_journal_issue     12
_journal_page_first     o3097
_journal_page_last     o3097
_journal_paper_category     QO
_journal_coeditor_code     RK2243
_publ_contact_author_name     'Weijie Zhao'
_publ_contact_author_address
;
School of Pharmaceutical Science and Technology, Dalian University of
 Technology, P.O. Box 90, Zhongshan Road 158, Dalian 116012, China
;
_publ_contact_author_email     'zyzhao@dlut.edu.cn'
_publ_contact_author_fax     ?
_publ_contact_author_phone     '86-411-84701411'
_publ_section_title
;
2,3:4,5-Di-<i>O</i>-isopropylidenefructos-1-yl <i>p</i>-toluenesulfonate
;
loop_
    _publ_author_name
    _publ_author_footnote
    _publ_author_address
    'Huo, Shiyong' .
;
School of Pharmaceutical Science and Technology
Dalian University of Technology
PO Box 90
Zhongshan Road 158
Dalian 116012
People's Republic of China
;
    'Li, Yueqing' .
;
School of Pharmaceutical Science and Technology
Dalian University of Technology
PO Box 90
Zhongshan Road 158
Dalian 116012
People's Republic of China
;
    'Liang, Chaoyan' .
;
School of Pharmaceutical Science and Technology
Dalian University of Technology
PO Box 90
Zhongshan Road 158
Dalian 116012
People's Republic of China
;
    'Liu, Jihong' .
;
School of Pharmaceutical Science and Technology
Dalian University of Technology
PO Box 90
Zhongshan Road 158
Dalian 116012
People's Republic of China
;
    'Zhao, Weijie' .
;
School of Pharmaceutical Science and Technology
Dalian University of Technology
PO Box 90
Zhongshan Road 158
Dalian 116012
People's Republic of China
;
