# Supplementary material for: 2,3:4,5-Di-O-isopropyl­idenefructos-1-yl p-toluene­sulfonate
Source: Acta Crystallogr Sect E Struct Rep Online. 2010 Nov 6;66(Pt 12):o3097. doi: 10.1107/S1600536810044582 (PMC3011573; doi:10.1107/S1600536810044582)
Supplement: Supplementary file 2 [file e-66-o3097-Isup2.hkl]

# 
# h,k,l, Fc-squared, Fo-squared, sigma(Fo-squared) and status flag 
# 
data_I
_shelx_title ' 2 in P2(1)' 
_shelx_refln_list_code          4 
_shelx_F_calc_maximum      226.44 
_exptl_crystal_F_000       880.00 
_reflns_d_resolution_high  0.8410 
 
loop_ 
 _symmetry_equiv_pos_as_xyz 
 'x, y, z' 
 '-x, y+1/2, -z' 
 
_cell_length_a    13.8704 
_cell_length_b    10.1525 
_cell_length_c    15.7150 
_cell_angle_alpha  90.000 
_cell_angle_beta  106.831 
_cell_angle_gamma  90.000 
 
_shelx_F_squared_multiplier     1.000 
 
loop_ 
 _refln_index_h 
 _refln_index_k 
 _refln_index_l 
 _refln_F_squared_calc 
 _refln_F_squared_meas 
 _refln_F_squared_sigma 
 _refln_observed_status 
   0 -12   0        5.47        3.34      5.10 o 
   1 -12   0        1.90        5.32      3.29 o 
   1 -11   0       10.33        5.47      3.57 o 
   2 -11   0       11.79        9.24      5.27 o 
   3 -11   0       15.10       17.10      5.06 o 
   4 -11   0       21.41       16.53      5.06 o 
   5 -11   0        4.11        8.86      4.37 o 
   6 -11   0       15.63       22.70      5.83 o 
   0 -10   0       90.61       77.13      7.33 o 
   1 -10   0        9.81       10.74      3.03 o 
   2 -10   0      142.13      135.50      6.64 o 
   3 -10   0       24.43       23.05      4.76 o 
   4 -10   0       88.20       86.14      7.48 o 
   5 -10   0        2.29        1.07      3.37 o 
   6 -10   0        4.66        5.14      3.72 o 
   7 -10   0       29.23       36.70      6.17 o 
   8 -10   0       10.59       18.91      5.41 o 
   1  -9   0      296.91      281.73      8.68 o 
   2  -9   0       73.61       68.92      4.69 o 
   3  -9   0       28.48       19.94      4.33 o 
   4  -9   0       53.86       48.32      5.68 o 
   5  -9   0       35.85       26.35      4.91 o 
   6  -9   0       92.03      102.60      7.79 o 
   7  -9   0       38.49       39.96      5.83 o 
   8  -9   0       55.23       51.85      6.52 o 
   9  -9   0        2.85        4.45      3.72 o 
  10  -9   0        7.69        8.05      4.49 o 
   0  -8   0       78.80       70.61      6.06 o 
   1  -8   0       41.70       38.76      3.47 o 
   2  -8   0      224.22      216.69      7.39 o 
   3  -8   0      486.80      460.24     15.21 o 
   4  -8   0      241.92      224.90     10.36 o 
   5  -8   0       86.09       72.30      6.41 o 
   6  -8   0      146.12      163.69      9.01 o 
   7  -8   0       11.03        9.20      3.60 o 
   8  -8   0      182.26      181.92     10.28 o 
   9  -8   0       14.68        5.41      3.49 o 
  10  -8   0       57.83       54.15      6.86 o 
  11  -8   0        3.25       10.43      4.68 o 
   1  -7   0       26.29       20.68      2.46 o 
   2  -7   0       41.88       35.73      3.04 o 
   3  -7   0      146.36      147.49      5.40 o 
   4  -7   0      384.88      391.04      9.22 o 
   5  -7   0      233.62      237.10      6.90 o 
   6  -7   0      132.26      149.23      8.36 o 
   7  -7   0      670.68      645.28     19.25 o 
   8  -7   0      145.89      153.37      9.01 o 
   9  -7   0       27.81       42.45      5.79 o 
  10  -7   0       87.39       81.00      7.82 o 
  11  -7   0       75.11       91.43      8.36 o 
  12  -7   0       20.51       26.15      6.02 o 
   0  -6   0      499.66      454.55     13.49 o 
   1  -6   0       21.27       19.89      2.15 o 
   2  -6   0       87.97       88.95      3.88 o 
   3  -6   0      311.57      307.46      7.45 o 
   4  -6   0     1238.08     1219.09     19.24 o 
   5  -6   0      724.53      726.64     13.19 o 
   6  -6   0      365.93      369.21      8.53 o 
   7  -6   0       17.45       15.26      3.64 o 
   8  -6   0      146.15      151.84      8.75 o 
   9  -6   0      142.96      132.69      8.82 o 
  10  -6   0      137.50      139.25      9.32 o 
  11  -6   0      172.94      175.32     10.97 o 
  12  -6   0      165.62      170.44     11.35 o 
  13  -6   0       16.45       19.06      5.75 o 
   1  -5   0     3090.87     3033.83     28.71 o 
   2  -5   0      641.23      660.29      8.67 o 
   3  -5   0     2094.32     2051.50     31.75 o 
   4  -5   0     1443.13     1470.14     18.24 o 
   5  -5   0      904.65      909.91     30.51 o 
   6  -5   0      303.19      309.93      7.27 o 
   7  -5   0      602.03      592.53     17.56 o 
   8  -5   0      172.66      172.69      9.02 o 
   9  -5   0       19.30       25.85      4.76 o 
  10  -5   0       11.96       12.42      4.03 o 
  11  -5   0      143.66      136.37      9.78 o 
  12  -5   0        2.84        1.50      3.37 o 
  13  -5   0        3.86        1.76      3.99 o 
  14  -5   0        6.78        9.93      5.14 o 
   0  -4   0      682.07      680.46     11.26 o 
   1  -4   0        5.36        6.28      0.98 o 
   2  -4   0      263.64      237.47      3.83 o 
   3  -4   0     1288.25     1347.55     19.42 o 
   4  -4   0     3198.51     3180.82     41.88 o 
   5  -4   0      109.85      107.02      3.74 o 
   6  -4   0      764.79      720.14     12.28 o 
   7  -4   0      513.18      500.99      9.67 o 
   8  -4   0       78.05       61.45      5.83 o 
   9  -4   0       14.72       12.65      3.53 o 
  10  -4   0       43.16       43.22      5.87 o 
  11  -4   0       36.39       37.24      5.87 o 
  12  -4   0        5.29        9.59      4.22 o 
  13  -4   0       42.83       35.78      6.60 o 
  14  -4   0       29.26       17.26      5.94 o 
   1  -3   0       25.23       25.83      1.28 o 
   2  -3   0      503.78      505.59      8.29 o 
   3  -3   0     1756.73     1651.46     22.42 o 
   4  -3   0      581.75      560.70      9.89 o 
   5  -3   0      382.20      382.65     10.95 o 
   6  -3   0     1349.27     1471.30     21.24 o 
   7  -3   0      275.28      283.21      9.00 o 
   9  -3   0      892.54      882.95     24.27 o 
  10  -3   0      271.20      261.16     12.24 o 
  11  -3   0      293.31      277.28     13.24 o 
  12  -3   0        9.63        9.66      4.03 o 
  13  -3   0       47.10       49.70      7.09 o 
  14  -3   0       56.30       60.21      8.25 o 
  15  -3   0        6.58        5.60      5.02 o 
   0  -2   0    47204.05    46586.72    571.12 o 
   1  -2   0      401.23      404.36      5.23 o 
   2  -2   0     8061.35     7653.69    180.57 o 
   3  -2   0      405.30      387.66      6.52 o 
   4  -2   0      179.99      156.47      3.67 o 
   5  -2   0      215.55      235.94      7.29 o 
   6  -2   0      116.64      117.48      6.70 o 
   7  -2   0      759.46      844.75     13.73 o 
   8  -2   0      316.58      294.81     11.90 o 
   9  -2   0       34.59       34.29      5.02 o 
  10  -2   0      359.07      328.84     14.17 o 
  11  -2   0      321.86      334.34     14.85 o 
  13  -2   0       17.43       16.45      5.33 o 
  14  -2   0      202.01      234.87     14.35 o 
  15  -2   0        9.71        4.45      4.87 o 
   1  -1   0     2078.66     1954.95     35.44 o 
   2  -1   0     3670.54     3617.06     65.90 o 
   3  -1   0     1554.48     1496.11     19.82 o 
   4  -1   0      661.72      635.75     17.47 o 
   5  -1   0     1936.77     1859.74     34.25 o 
   6  -1   0      748.57      783.22     12.30 o 
   7  -1   0     3634.44     3762.90     58.40 o 
   8  -1   0      760.03      793.47     20.67 o 
   9  -1   0      179.13      183.37      9.52 o 
  10  -1   0       20.67       17.79      4.37 o 
  11  -1   0        3.64        0.00      2.88 o 
  12  -1   0       41.81       19.48      5.25 o 
  13  -1   0      215.66      202.77     12.70 o 
  14  -1   0       90.99       79.78      9.24 o 
  15  -1   0        9.18       12.08      5.64 o 
   3   0   0     1632.41     1623.65     27.12 o 
   4   0   0     1253.98     1228.13     17.05 o 
   5   0   0     1661.34     1663.38     22.91 o 
   6   0   0        6.75        9.15      1.35 o 
   7   0   0        7.75        8.95      2.05 o 
   8   0   0        0.04        0.16      1.12 o 
   9   0   0       12.65       13.35      1.98 o 
  10   0   0      267.87      275.75     12.55 o 
  11   0   0        0.18        0.00      2.88 o 
  12   0   0      227.72      201.60     11.89 o 
  13   0   0        0.00        0.00      3.68 o 
  14   0   0       87.17       68.46      8.78 o 
  15   0   0        0.56        5.91      4.72 o 
   1   1   0     2040.03     1996.33     35.89 o 
   2   1   0     3697.22     3830.08     66.28 o 
   3   1   0     1518.47     1474.51     28.04 o 
   4   1   0      653.75      623.36     13.56 o 
   5   1   0     1926.56     1840.92     25.42 o 
   6   1   0      740.79      766.44     12.70 o 
   7   1   0     3664.41     3831.18     56.71 o 
   8   1   0      749.39      762.40     13.58 o 
   9   1   0      180.91      182.98      5.74 o 
  10   1   0       21.19       13.23      3.83 o 
  11   1   0        4.18        1.15      3.26 o 
  12   1   0       42.21       38.62      6.60 o 
  13   1   0      220.69      242.37     13.74 o 
  14   1   0       92.04       89.25      9.86 o 
  15   1   0        9.12       18.64      6.37 o 
   1   2   0      397.89      396.09      9.36 o 
   2   2   0     8079.47     8082.54    137.29 o 
   3   2   0      401.50      381.86      9.69 o 
   4   2   0      186.19      158.06      5.68 o 
   5   2   0      218.54      245.83      7.68 o 
   6   2   0      115.12      114.99      5.29 o 
   7   2   0      765.96      889.20     19.85 o 
   8   2   0      321.87      317.27      7.72 o 
   9   2   0       35.02       36.26      3.03 o 
  10   2   0      367.92      384.73      9.92 o 
  11   2   0      320.63      346.20     15.01 o 
  12   2   0      398.31      438.72     18.27 o 
  13   2   0       16.83       10.93      4.95 o 
  14   2   0      207.55      243.66     14.85 o 
  15   2   0        9.91       25.50      7.09 o 
   1   3   0       26.53       25.81      2.30 o 
   2   3   0      496.90      493.02     12.31 o 
   3   3   0     1739.93     1614.17     32.52 o 
   4   3   0      593.06      585.68     14.31 o 
   5   3   0      386.02      369.67     10.91 o 
   6   3   0     1326.57     1461.78     30.97 o 
   7   3   0      262.88      270.16      9.60 o 
   8   3   0      283.45      295.87     10.36 o 
   9   3   0      886.08      878.00     16.12 o 
  10   3   0      269.44      265.33      7.97 o 
  11   3   0      289.61      273.62      8.50 o 
  12   3   0        9.43        7.78      4.33 o 
  13   3   0       48.05       54.23      7.56 o 
  14   3   0       56.42       64.93      8.78 o 
  15   3   0        6.06        3.03      4.95 o 
   0   4   0      718.83      689.61     15.98 o 
   1   4   0        5.02        5.14      1.88 o 
   2   4   0      272.12      245.75      8.26 o 
   3   4   0     1280.30     1351.60     28.56 o 
   4   4   0     3176.75     3176.44     60.76 o 
   5   4   0      116.94      108.50      5.91 o 
   6   4   0      749.52      735.40     18.73 o 
   7   4   0      518.71      519.80     15.10 o 
   8   4   0       80.41       78.90      5.79 o 
   9   4   0       14.28       19.94      3.76 o 
  10   4   0       45.32       37.85      4.87 o 
  11   4   0       35.96       41.46      3.93 o 
  12   4   0        4.66        6.79      4.45 o 
  13   4   0       43.10       42.11      7.13 o 
  14   4   0       30.29       19.21      6.10 o 
   1   5   0     3080.71     2965.72     57.85 o 
   2   5   0      631.18      655.78     17.00 o 
   3   5   0     2086.60     2012.32     41.68 o 
   4   5   0     1436.42     1411.53     31.86 o 
   5   5   0      925.71      931.52     22.74 o 
   6   5   0      312.98      316.29     11.44 o 
   7   5   0      599.70      589.22     17.41 o 
   8   5   0      170.61      160.87      8.56 o 
   9   5   0       19.31       24.81      4.33 o 
  10   5   0       12.75       12.23      3.72 o 
  11   5   0      145.64      144.81      8.75 o 
  12   5   0        2.74        6.40      2.49 o 
  13   5   0        3.79        1.69      4.06 o 
  14   5   0        6.74       12.85      5.75 o 
   0   6   0      508.08      493.14     14.06 o 
   1   6   0       20.35       20.54      2.24 o 
   2   6   0       91.70       97.89      6.06 o 
   3   6   0      319.29      320.35     11.44 o 
   4   6   0     1230.02     1209.72     28.81 o 
   5   6   0      728.91      724.56     20.18 o 
   6   6   0      362.39      367.14     13.51 o 
   7   6   0       16.10       12.96      3.72 o 
   8   6   0      147.49      143.32      8.79 o 
   9   6   0      140.57      126.94      8.55 o 
  10   6   0      136.46      137.02      9.01 o 
  11   6   0      172.57      169.26     10.13 o 
  12   6   0      163.75      161.31      9.94 o 
  13   6   0       16.94       19.02      5.71 o 
   1   7   0       26.65       28.44      2.78 o 
   2   7   0       43.45       38.32      3.16 o 
   3   7   0      147.15      135.41      5.33 o 
   4   7   0      376.39      393.06     14.17 o 
   5   7   0      229.92      230.51     10.82 o 
   6   7   0      132.45      124.67      8.32 o 
   7   7   0      679.48      640.57     20.17 o 
   8   7   0      147.91      133.77      8.90 o 
   9   7   0       27.79       32.94      5.79 o 
  10   7   0       87.84       98.34      8.28 o 
  12   7   0       20.37       11.70      4.87 o 
   0   8   0       79.71       84.34      6.33 o 
   1   8   0       42.47       33.74      3.33 o 
   2   8   0      227.34      222.41      7.23 o 
   3   8   0      490.68      472.63     14.00 o 
   4   8   0      241.07      237.66      7.58 o 
   5   8   0       82.49       75.12      4.61 o 
   6   8   0      144.48      139.63      9.25 o 
   7   8   0       10.59        9.05      4.49 o 
   8   8   0      183.68      168.80     10.70 o 
   9   8   0       14.42        7.21      4.03 o 
  10   8   0       58.03       55.84      6.83 o 
  11   8   0        3.09        2.45      4.26 o 
   1   9   0      291.37      287.47     11.34 o 
   2   9   0       72.52       71.84      4.71 o 
   3   9   0       25.18       23.04      3.22 o 
   4   9   0       53.68       55.07      4.25 o 
   5   9   0       35.38       45.48      6.25 o 
   6   9   0       89.62       88.25      8.51 o 
   7   9   0       39.31       36.20      6.37 o 
   8   9   0       55.93       55.30      7.29 o 
   9   9   0        2.86        8.40      4.64 o 
  10   9   0        7.59       14.15      5.06 o 
   0  10   0       94.04       78.90      7.21 o 
   1  10   0       10.03        9.47      2.87 o 
   2  10   0      147.74      136.02      6.50 o 
   3  10   0       25.64       22.85      4.97 o 
   4  10   0       87.84       69.69      7.63 o 
   5  10   0        2.71        7.55      4.26 o 
   6  10   0        4.38        0.00      4.06 o 
   7  10   0       28.77       36.12      6.48 o 
   8  10   0       10.08       10.12      5.14 o 
   1  11   0        9.74        4.28      3.39 o 
   2  11   0       11.32        9.65      2.99 o 
   3  11   0       14.52        9.04      3.18 o 
   4  11   0       20.60       23.24      5.98 o 
   5  11   0        4.09        1.61      4.45 o 
   6  11   0       16.18       11.96      5.68 o 
   0  12   0        5.59        0.00      4.14 o 
   1  12   0        1.90        0.01      2.82 o 
  -1 -12   1        5.58       13.74      8.32 o 
   0 -12   1       13.80       16.28      3.91 o 
   1 -12   1       15.54       19.91      4.15 o 
  -6 -11   1        4.95        1.42      3.72 o 
  -5 -11   1       41.70       39.46      6.29 o 
  -4 -11   1        5.39        5.79      4.26 o 
  -3 -11   1       47.75       48.40      6.48 o 
  -2 -11   1        4.19        0.00      2.44 o 
  -1 -11   1        7.45        9.27      3.32 o 
   0 -11   1        6.87        6.32      2.97 o 
   1 -11   1       21.49       28.44      4.07 o 
   2 -11   1        2.40        0.00      3.57 o 
   3 -11   1       61.44       62.01      7.29 o 
   4 -11   1       11.75       19.44      5.10 o 
   5 -11   1       35.47       43.76      6.56 o 
   6 -11   1        0.59        0.08      3.45 o 
  -9 -10   1       21.33       24.24      5.75 o 
  -8 -10   1       34.89       42.49      6.44 o 
  -7 -10   1       15.27       21.09      5.22 o 
  -6 -10   1        2.39        0.00      2.61 o 
  -5 -10   1       22.86       19.83      4.99 o 
  -4 -10   1       20.05       26.12      5.10 o 
  -3 -10   1      227.23      201.55     10.86 o 
  -2 -10   1      137.91      153.46      6.86 o 
  -1 -10   1        0.52        0.00      2.14 o 
   0 -10   1       39.34       28.25      5.29 o 
   1 -10   1      210.96      216.83      8.15 o 
   2 -10   1       15.45       13.70      8.97 o 
   3 -10   1      237.72      224.19     11.51 o 
   4 -10   1       10.88        6.90      4.18 o 
   5 -10   1       42.63       41.84      6.02 o 
   6 -10   1       12.82       17.60      4.83 o 
   7 -10   1       26.26       18.29      5.06 o 
   8 -10   1      107.98      119.67      9.55 o 
 -10  -9   1        3.48        3.49      3.87 o 
  -9  -9   1       20.65       12.73      4.37 o 
  -8  -9   1        6.72        8.24      4.33 o 
  -7  -9   1        0.86        0.00      2.72 o 
  -6  -9   1       21.81       18.14      4.30 o 
  -5  -9   1       22.55       22.81      3.25 o 
  -4  -9   1       99.53       82.85      7.06 o 
  -3  -9   1       30.55       26.68      3.36 o 
  -2  -9   1       15.52       14.47      2.90 o 
  -1  -9   1       62.15       57.58      5.62 o 
   0  -9   1      305.36      300.25      8.98 o 
   1  -9   1      111.39      117.61      5.72 o 
   2  -9   1      144.02      139.25      6.26 o 
   3  -9   1      281.65      309.23     12.78 o 
   4  -9   1       72.17       73.64      6.64 o 
   5  -9   1      278.84      291.41     12.89 o 
   6  -9   1       39.40       28.72      5.18 o 
   7  -9   1       84.29       96.19      8.17 o 
   8  -9   1       44.00       25.31      5.41 o 
   9  -9   1       19.01       22.93      5.52 o 
  10  -9   1       13.05       21.63      5.60 o 
 -12  -8   1        7.92        9.66      4.64 o 
 -11  -8   1       16.18       15.53      5.29 o 
 -10  -8   1        7.91        9.86      4.03 o 
  -9  -8   1      106.16       97.85      7.75 o 
  -8  -8   1      108.93      109.43      8.17 o 
  -7  -8   1       55.02       54.92      5.91 o 
  -6  -8   1      272.90      255.45      7.85 o 
  -5  -8   1       60.82       68.04      4.33 o 
  -4  -8   1      587.72      563.44     13.69 o 
  -3  -8   1      146.16      153.45      5.05 o 
  -2  -8   1      445.95      420.90      9.94 o 
  -1  -8   1      106.38       99.56      4.91 o 
   0  -8   1      106.27      113.95     12.70 o 
   1  -8   1       23.72       24.97      3.03 o 
   2  -8   1      374.15      353.45     12.94 o 
   3  -8   1      192.97      203.39      9.59 o 
   4  -8   1      531.25      492.42     16.09 o 
   5  -8   1       44.96       65.77      6.37 o 
   6  -8   1       44.54       54.50      5.83 o 
   7  -8   1       97.38       88.53      7.40 o 
   8  -8   1       98.13      101.91      7.94 o 
   9  -8   1       16.61       17.29      5.06 o 
  10  -8   1       13.43        9.24      4.10 o 
  11  -8   1        7.64        2.22      4.29 o 
 -13  -7   1       13.39        7.21      4.60 o 
 -12  -7   1       23.88       26.19      5.87 o 
 -11  -7   1       15.63       16.99      4.76 o 
 -10  -7   1       76.57       85.91      7.67 o 
  -9  -7   1      143.13      154.06      9.28 o 
  -8  -7   1       25.99       24.58      4.60 o 
  -7  -7   1        2.30        2.22      2.76 o 
  -6  -7   1      396.66      383.99     15.93 o 
  -5  -7   1      176.15      167.60      6.43 o 
  -4  -7   1      169.58      165.93      6.12 o 
  -3  -7   1      351.96      354.97      8.45 o 
  -2  -7   1       44.45       42.12      3.42 o 
  -1  -7   1      377.75      367.05      7.27 o 
   0  -7   1      182.11      165.37      5.72 o 
   1  -7   1      779.49      719.35     13.64 o 
   2  -7   1      330.94      326.53      8.41 o 
   3  -7   1       35.67       34.59      4.22 o 
   4  -7   1      183.99      179.95      8.56 o 
   5  -7   1      279.43      263.62     10.94 o 
   6  -7   1       74.75       63.78      5.98 o 
   7  -7   1       18.13       16.64      4.29 o 
   8  -7   1      109.58      100.38      7.67 o 
   9  -7   1       56.74       52.89      6.29 o 
  10  -7   1       16.28       15.91      4.64 o 
  11  -7   1       24.75       23.70      5.64 o 
  12  -7   1        6.72        4.41      4.45 o 
 -13  -6   1        6.57        5.25      4.45 o 
 -12  -6   1       24.02       28.49      5.71 o 
 -11  -6   1       89.83       86.80      8.13 o 
 -10  -6   1       32.44       31.95      5.25 o 
  -9  -6   1      110.86      101.23      7.52 o 
  -8  -6   1      262.98      280.68     11.78 o 
  -7  -6   1       39.18       36.70      4.89 o 
  -6  -6   1     1113.51     1071.70     17.83 o 
  -5  -6   1      350.68      369.68     14.19 o 
  -4  -6   1      562.50      513.34     10.36 o 
  -3  -6   1      142.69      131.61      4.65 o 
  -2  -6   1      145.82      138.58      3.97 o 
  -1  -6   1      470.32      455.81      7.83 o 
   0  -6   1       77.58       86.15      3.14 o 
   1  -6   1      658.76      630.20      9.25 o 
   2  -6   1      132.07      129.52      6.48 o 
   3  -6   1       51.72       48.48      4.30 o 
   4  -6   1      770.69      727.84     18.96 o 
   5  -6   1       31.14       26.27      3.87 o 
   6  -6   1       48.23       49.63      5.02 o 
   7  -6   1      787.93      797.80     21.87 o 
   8  -6   1       47.53       40.00      5.41 o 
   9  -6   1      110.14      115.99      8.32 o 
  10  -6   1       85.07       76.02      7.48 o 
  11  -6   1        7.83       14.65      4.68 o 
  12  -6   1        2.38        0.00      3.11 o 
  13  -6   1       52.26       60.25      8.17 o 
 -14  -5   1        1.84        0.00      3.95 o 
 -13  -5   1       82.09       71.41      8.09 o 
 -12  -5   1       14.20        0.00      3.30 o 
 -11  -5   1      171.94      178.89     10.55 o 
 -10  -5   1       26.48       18.52      4.49 o 
  -9  -5   1      808.44      849.44     23.49 o 
  -8  -5   1      198.74      194.81      9.44 o 
  -7  -5   1      287.79      300.23      7.49 o 
  -6  -5   1      261.89      260.09      9.40 o 
  -5  -5   1      363.48      352.75      7.79 o 
  -4  -5   1      961.29     1094.99     17.12 o 
  -3  -5   1       43.13       44.83      2.33 o 
  -2  -5   1      131.56      113.74      3.32 o 
  -1  -5   1      216.03      228.93      4.84 o 
   0  -5   1      722.07      656.46      8.25 o 
   1  -5   1      322.15      307.20      4.84 o 
   2  -5   1     1726.54     1743.47     34.77 o 
   3  -5   1      740.75      728.87     15.27 o 
   4  -5   1      476.99      444.08      7.66 o 
   5  -5   1     1615.23     1572.38     22.82 o 
   6  -5   1      173.07      162.00      8.02 o 
   7  -5   1      370.89      352.83     12.86 o 
   8  -5   1      182.48      187.50      9.71 o 
   9  -5   1     1004.40     1029.93     27.30 o 
  10  -5   1       42.68       36.05      5.60 o 
  11  -5   1      124.88      129.92      9.47 o 
  12  -5   1       40.90       43.95      6.90 o 
  13  -5   1       15.15       15.80      5.22 o 
  14  -5   1       53.94       66.19      8.63 o 
 -15  -4   1       12.41       16.57      5.75 o 
 -14  -4   1       35.98       27.07      6.06 o 
 -13  -4   1       35.35       24.05      5.91 o 
 -12  -4   1      281.09      278.21     13.78 o 
 -11  -4   1      107.67      108.01      8.48 o 
 -10  -4   1       11.74       11.62      3.95 o 
  -9  -4   1      131.16      135.34      8.29 o 
  -8  -4   1      211.74      196.59      9.44 o 
  -7  -4   1      469.61      492.94      9.66 o 
  -6  -4   1       54.80       57.34      3.68 o 
  -5  -4   1     1151.69     1226.24     29.79 o 
  -4  -4   1      234.06      230.03      5.51 o 
  -3  -4   1     1237.62     1248.34     18.24 o 
  -2  -4   1     1230.31     1235.91     18.03 o 
  -1  -4   1      304.46      318.39      5.33 o 
   0  -4   1     1482.22     1510.27     15.18 o 
   1  -4   1      737.95      743.06      9.95 o 
   2  -4   1     1803.90     1840.20     26.46 o 
   3  -4   1     2453.18     2402.81     27.45 o 
   4  -4   1     1010.77     1016.72     15.51 o 
   5  -4   1     1493.80     1524.69     21.74 o 
   6  -4   1      412.90      401.35      7.91 o 
   7  -4   1      223.08      211.53      9.52 o 
   8  -4   1      284.82      278.81     11.82 o 
   9  -4   1       70.32       75.29      6.79 o 
  10  -4   1      272.03      299.29     13.32 o 
  11  -4   1      178.17      169.11     10.63 o 
  12  -4   1       13.24       11.08      4.53 o 
  13  -4   1       19.89       22.55      5.87 o 
  14  -4   1       51.54       55.76      8.17 o 
 -15  -3   1       41.82       60.06      8.63 o 
 -14  -3   1        9.58        6.02      4.87 o 
 -13  -3   1       22.02       18.64      5.22 o 
 -12  -3   1      111.83      115.92      9.01 o 
 -11  -3   1      152.86      155.37     10.01 o 
 -10  -3   1      265.80      239.09     11.51 o 
  -8  -3   1      108.24      107.81      5.45 o 
  -7  -3   1     2595.19     2712.41     37.00 o 
  -6  -3   1      248.53      249.40      5.87 o 
  -5  -3   1     1735.39     1747.27     24.49 o 
  -4  -3   1        7.84       10.33      1.34 o 
  -3  -3   1     3789.61     3643.83     46.70 o 
  -2  -3   1     3513.84     3542.60     37.08 o 
  -1  -3   1     1264.24     1161.68     13.35 o 
   0  -3   1      148.84      157.50      2.65 o 
   1  -3   1     6022.25     5711.59     58.79 o 
   2  -3   1     2939.00     2871.70     31.35 o 
   3  -3   1      789.87      794.85     12.10 o 
   4  -3   1       53.70       61.73      2.39 o 
   5  -3   1      986.54      978.55     14.68 o 
   6  -3   1      241.15      215.96      4.91 o 
   7  -3   1       75.40       75.76      5.79 o 
   8  -3   1       80.82       70.54      6.10 o 
   9  -3   1      228.01      224.45     10.86 o 
  10  -3   1      139.55      147.00      9.40 o 
  11  -3   1       15.01       14.27      4.41 o 
  12  -3   1       78.54       83.19      8.48 o 
  13  -3   1       70.73       72.87      8.36 o 
  14  -3   1       21.95        3.37      4.29 o 
  15  -3   1       29.96       36.28      7.78 o 
 -15  -2   1       16.91       17.41      6.25 o 
 -14  -2   1        2.71        0.00      3.60 o 
 -13  -2   1      145.00      154.82     11.28 o 
 -12  -2   1      131.37      112.78      9.13 o 
 -11  -2   1      440.74      413.02     16.47 o 
 -10  -2   1       50.55       43.38      5.68 o 
  -9  -2   1      219.39      217.51     10.40 o 
  -8  -2   1      154.66      153.15      4.66 o 
  -7  -2   1      826.38      907.00     14.66 o 
  -6  -2   1      147.67      177.23      4.61 o 
  -5  -2   1     2049.11     2176.33     29.36 o 
  -4  -2   1      165.32      152.34      4.07 o 
  -3  -2   1      457.38      434.40      8.10 o 
  -2  -2   1    12671.39    12670.79    339.62 o 
  -1  -2   1     3385.65     3392.84     30.76 o 
   0  -2   1    23862.45    23417.45    252.16 o 
   1  -2   1     5709.87     5523.80     57.01 o 
   2  -2   1     5595.61     5164.77     93.82 o 
   3  -2   1     2305.15     2209.26     28.88 o 
   4  -2   1     2398.63     2421.81     43.17 o 
   5  -2   1     2524.22     2641.78     34.97 o 
   7  -2   1       22.74       18.37      3.57 o 
   8  -2   1      166.83      156.59      8.56 o 
   9  -2   1      252.65      243.82     11.48 o 
  10  -2   1      125.17      125.86      8.82 o 
  11  -2   1       19.31       12.00      4.37 o 
  12  -2   1       14.43       18.98      5.10 o 
  13  -2   1       31.77       27.53      6.44 o 
  14  -2   1       28.12       31.79      6.98 o 
  15  -2   1        1.05        0.00      4.22 o 
 -15  -1   1        7.37        5.06      4.87 o 
 -14  -1   1       32.16       52.31      7.78 o 
 -13  -1   1       23.27       19.44      5.56 o 
 -12  -1   1      121.43      103.99      9.01 o 
 -11  -1   1      125.63      137.75      9.40 o 
 -10  -1   1       54.15       49.86      5.79 o 
  -9  -1   1      339.76      384.67      8.48 o 
  -8  -1   1       97.38       91.67      3.70 o 
  -7  -1   1     1910.16     2051.34     28.45 o 
  -6  -1   1      133.12      147.01      4.08 o 
  -5  -1   1     1489.93     1410.96     19.71 o 
  -4  -1   1     1995.66     1900.13     34.71 o 
  -3  -1   1     6874.12     6817.86     84.25 o 
  -2  -1   1      580.31      541.80      7.92 o 
  -1  -1   1       56.84       54.88      1.08 o 
   0  -1   1     1927.57     1922.13     24.28 o 
   1  -1   1      676.84      662.96      9.33 o 
   2  -1   1     3630.96     3665.57     65.58 o 
   3  -1   1     2200.62     2072.72     39.50 o 
   4  -1   1     1340.33     1346.78     27.79 o 
   5  -1   1     2444.47     2532.31     78.12 o 
   6  -1   1       98.75       92.38      5.87 o 
   7  -1   1      400.53      415.68      9.18 o 
   8  -1   1       25.13       26.69      4.14 o 
   9  -1   1      675.79      671.49     20.37 o 
  10  -1   1       52.32       39.00      5.83 o 
  11  -1   1        6.44        2.65      3.53 o 
  12  -1   1       72.46       73.52      8.17 o 
  13  -1   1       97.27       99.80      9.67 o 
  14  -1   1       81.82       88.79      9.82 o 
  15  -1   1       32.35       29.30      7.36 o 
 -16   0   1       42.91       29.91      7.55 o 
 -15   0   1        0.72        0.00      3.83 o 
 -14   0   1        8.26       17.79      5.91 o 
 -13   0   1        5.22        0.58      3.49 o 
 -12   0   1      998.90      954.23     28.15 o 
 -11   0   1      751.67      752.97     23.21 o 
 -10   0   1      524.34      519.43     20.32 o 
  -9   0   1        3.22        2.25      1.37 o 
  -8   0   1      594.11      608.16     15.93 o 
  -7   0   1       21.56       26.21      2.13 o 
  -6   0   1      342.46      373.71      7.38 o 
  -5   0   1      119.06      101.28      3.15 o 
  -4   0   1      439.99      424.20      7.18 o 
  -3   0   1       62.77       79.78      2.28 o 
  -2   0   1       59.59       46.94      2.34 o 
   1   0   1    35067.46    33792.63    588.10 o 
   2   0   1      866.69      870.82     17.33 o 
   3   0   1     2533.03     2389.40     44.33 o 
   4   0   1     1524.33     1490.20     30.04 o 
   5   0   1      898.74      871.34     18.83 o 
   6   0   1     2452.99     2535.42     38.37 o 
   7   0   1        4.01        0.00      1.04 o 
   8   0   1      245.43      246.74     13.38 o 
   9   0   1        8.02        8.47      3.34 o 
  10   0   1      552.31      522.75     18.28 o 
  11   0   1      217.63      208.70     11.63 o 
  12   0   1       64.24       65.47      7.67 o 
  13   0   1      163.64      173.93     12.24 o 
  14   0   1        8.75       13.80      5.41 o 
  15   0   1       17.45       23.97      6.86 o 
 -15   1   1        7.87        1.88      4.60 o 
 -14   1   1       32.52       37.51      7.21 o 
 -13   1   1       25.60       32.98      6.60 o 
 -12   1   1      123.51      121.71      9.59 o 
 -11   1   1      124.15      139.90      9.48 o 
 -10   1   1       55.55       48.37      3.45 o 
  -9   1   1      332.76      370.11      8.74 o 
  -8   1   1       93.86       97.60     19.66 o 
  -7   1   1     1883.52     2001.43     28.69 o 
  -6   1   1      138.99      143.31      4.25 o 
  -5   1   1     1478.25     1378.88     19.84 o 
  -4   1   1     2010.61     1910.71     35.86 o 
  -3   1   1     6877.46     6747.28    119.56 o 
  -1   1   1       48.73       46.25      2.15 o 
   2   1   1     3669.71     3690.97     65.37 o 
   3   1   1     2168.07     2102.62     38.31 o 
   5   1   1     2394.55     2443.36     44.39 o 
   6   1   1      102.95      110.03      3.67 o 
   7   1   1      385.74      387.52      8.18 o 
   8   1   1       25.86       23.14      2.18 o 
   9   1   1      664.82      661.70     16.03 o 
  10   1   1       53.17       47.63      6.10 o 
  11   1   1        5.95        4.26      3.53 o 
  12   1   1       72.79       72.26      8.21 o 
  13   1   1       96.53      112.76     10.28 o 
  14   1   1       81.44       91.20      9.90 o 
  15   1   1       32.68       50.51      8.86 o 
 -15   2   1       16.62       22.01      6.83 o 
 -14   2   1        2.60        1.76      4.41 o 
 -13   2   1      145.92      147.34     11.09 o 
 -12   2   1      131.30      132.49      9.97 o 
 -11   2   1      429.98      418.38     15.51 o 
 -10   2   1       52.59       51.30      3.70 o 
  -9   2   1      219.83      217.25     13.07 o 
  -8   2   1      148.25      126.80      4.75 o 
  -7   2   1      829.12      914.14     20.82 o 
  -6   2   1      137.09      162.74      6.60 o 
  -5   2   1     2050.48     2178.50     41.97 o 
  -4   2   1      171.52      155.48      5.72 o 
  -3   2   1      459.20      458.15     10.97 o 
  -2   2   1    12634.90    13129.58    223.60 o 
  -1   2   1     3401.63     3431.16     61.16 o 
   0   2   1    23910.61    23575.78    411.70 o 
   1   2   1     5659.63     5250.82     95.78 o 
   3   2   1     2322.24     2235.64     41.57 o 
   4   2   1     2372.88     2414.49     45.40 o 
   5   2   1     2535.41     2696.73     50.01 o 
   6   2   1      310.62      333.74      9.72 o 
   7   2   1       21.36       21.07      2.11 o 
   8   2   1      164.56      151.95      5.13 o 
   9   2   1      251.89      246.47      7.03 o 
  10   2   1      122.64      113.93      8.44 o 
  11   2   1       19.47       13.61      4.41 o 
  12   2   1       14.09       13.00      4.76 o 
  13   2   1       30.95       20.29      5.87 o 
  14   2   1       28.63       30.18      6.98 o 
  15   2   1        1.16        3.60      4.72 o 
 -15   3   1       41.95       46.86      8.44 o 
 -14   3   1        9.18       16.91      5.71 o 
 -13   3   1       21.31       20.25      5.75 o 
 -12   3   1      114.91      133.22      9.74 o 
 -11   3   1      156.43      154.35      6.32 o 
 -10   3   1      259.27      248.45      7.70 o 
  -9   3   1      710.39      731.68     19.22 o 
  -8   3   1      101.45       95.86      5.95 o 
  -7   3   1     2582.41     2703.41     53.04 o 
  -6   3   1      245.56      250.64      8.91 o 
  -5   3   1     1718.19     1759.21     35.54 o 
  -4   3   1        7.50        8.78      2.15 o 
  -3   3   1     3761.11     3622.61     67.10 o 
  -2   3   1     3511.47     3578.43     65.23 o 
  -1   3   1     1254.31     1138.23     23.38 o 
   0   3   1      146.58      155.79      5.34 o 
   1   3   1     5986.03     5542.87    100.55 o 
   3   3   1      768.35      821.95     18.14 o 
   4   3   1       58.78       65.21      4.07 o 
   5   3   1      989.69      991.28     22.00 o 
   6   3   1      238.81      216.11      8.06 o 
   7   3   1       75.54       78.25      5.06 o 
   8   3   1       81.09       91.79      5.52 o 
   9   3   1      232.49      229.40     10.53 o 
  10   3   1      138.49      151.20      7.94 o 
  11   3   1       15.50       17.06      4.68 o 
  12   3   1       79.97       61.14      7.75 o 
  13   3   1       70.34       69.88      8.44 o 
  14   3   1       21.63       19.90      6.17 o 
  15   3   1       30.39       32.44      7.86 o 
 -15   4   1       12.60       19.98      6.48 o 
 -14   4   1       37.05       42.68      7.52 o 
 -13   4   1       35.95       37.77      6.71 o 
 -12   4   1      280.26      264.73      8.78 o 
 -11   4   1      108.27      121.16      5.84 o 
 -10   4   1       10.91        3.34      3.03 o 
  -9   4   1      129.67      121.30      7.44 o 
  -8   4   1      208.22      199.85      9.06 o 
  -7   4   1      473.35      472.83     14.41 o 
  -6   4   1       51.73       49.02      4.41 o 
  -5   4   1     1160.18     1207.16     27.17 o 
  -4   4   1      242.08      221.52      8.33 o 
  -3   4   1     1239.75     1221.19     26.59 o 
  -2   4   1     1214.56     1226.57     26.21 o 
  -1   4   1      296.80      317.06      9.41 o 
   0   4   1     1488.79     1492.40     30.17 o 
   1   4   1      757.76      767.91     16.79 o 
   2   4   1     1833.37     1848.33     39.87 o 
   3   4   1     2453.34     2450.63     47.28 o 
   4   4   1     1021.59     1028.91     23.35 o 
   5   4   1     1478.28     1475.51     32.10 o 
   6   4   1      426.18      406.06     12.52 o 
   7   4   1      224.63      203.05      8.60 o 
   8   4   1      290.09      286.64     10.63 o 
   9   4   1       70.86       74.94      5.83 o 
  10   4   1      265.65      253.93     10.82 o 
  11   4   1      176.97      168.19     10.67 o 
  12   4   1       12.47       13.96      5.22 o 
  13   4   1       20.71       27.07      6.67 o 
  14   4   1       52.34       66.23      9.17 o 
 -14   5   1        1.91        5.52      4.60 o 
 -13   5   1       80.55       75.79      8.48 o 
 -12   5   1       13.89       14.13      3.11 o 
 -11   5   1      176.10      180.19      9.94 o 
 -10   5   1       26.98       23.85      4.49 o 
  -9   5   1      816.05      818.47     22.79 o 
  -8   5   1      196.79      181.91      9.06 o 
  -7   5   1      293.43      304.12     11.67 o 
  -6   5   1      257.82      252.59     10.32 o 
  -5   5   1      367.48      340.35     11.83 o 
  -4   5   1      959.10     1084.10     25.49 o 
  -3   5   1       41.83       40.58      3.99 o 
  -2   5   1      129.49      111.46      6.06 o 
  -1   5   1      216.12      225.94      8.41 o 
   0   5   1      737.21      637.70     16.16 o 
   1   5   1      325.32      315.51      7.05 o 
   2   5   1     1701.01     1709.70     28.05 o 
   3   5   1      724.41      700.45     12.29 o 
   4   5   1      479.99      450.02     13.72 o 
   5   5   1     1614.28     1497.67     33.87 o 
   6   5   1      170.74      172.09      8.36 o 
   7   5   1      368.86      336.82     12.40 o 
   8   5   1      181.79      201.01      9.55 o 
   9   5   1     1009.53      968.34     25.57 o 
  10   5   1       41.62       42.11      5.37 o 
  11   5   1      129.20      133.45      8.48 o 
  12   5   1       41.33       38.31      6.63 o 
  13   5   1       14.71       23.85      6.21 o 
  14   5   1       54.04       53.77      8.44 o 
 -13   6   1        6.21        7.80      3.25 o 
 -12   6   1       23.65       20.59      4.87 o 
 -11   6   1       89.71      106.40      8.25 o 
 -10   6   1       32.83       40.00      5.64 o 
  -9   6   1      115.44      119.60      8.25 o 
  -8   6   1      262.03      276.53     11.97 o 
  -7   6   1       38.92       41.73      5.14 o 
  -6   6   1     1108.67     1066.82     26.90 o 
  -5   6   1      355.78      367.27     13.09 o 
  -4   6   1      551.63      513.45     15.72 o 
  -3   6   1      143.23      139.77      7.33 o 
  -2   6   1      156.47      145.42      7.21 o 
  -1   6   1      475.65      467.10     13.87 o 
   0   6   1       82.08       87.38      5.52 o 
   1   6   1      663.72      621.42     14.80 o 
   2   6   1      137.25      133.02      5.43 o 
   3   6   1       51.13       47.93      3.13 o 
   4   6   1      761.56      749.64     13.41 o 
   5   6   1       33.62       32.65      2.74 o 
   6   6   1       51.42       47.94      5.22 o 
   7   6   1      793.70      769.41     21.95 o 
   8   6   1       47.42       37.20      5.29 o 
   9   6   1      111.14      114.80      7.82 o 
  10   6   1       83.13       80.77      7.21 o 
  11   6   1        7.68       14.61      4.37 o 
  13   6   1       52.31       70.07      8.59 o 
 -13   7   1       13.34       10.20      4.79 o 
 -12   7   1       23.71       27.00      5.60 o 
 -11   7   1       15.22       13.38      4.64 o 
 -10   7   1       78.27       71.22      7.44 o 
  -9   7   1      145.09      153.02      9.74 o 
  -8   7   1       26.30       25.66      4.95 o 
  -7   7   1        3.15        1.34      3.03 o 
  -6   7   1      393.76      388.14     14.70 o 
  -5   7   1      184.26      163.41      9.05 o 
  -4   7   1      166.03      159.84      8.63 o 
  -3   7   1      349.25      350.13     12.94 o 
  -2   7   1       44.58       42.34      4.79 o 
  -1   7   1      383.26      367.96     12.79 o 
   0   7   1      186.49      170.65      5.91 o 
   1   7   1      776.19      717.02     13.81 o 
   2   7   1      324.07      330.14      8.43 o 
   3   7   1       35.62       43.51      3.22 o 
   4   7   1      180.30      170.87      5.94 o 
   5   7   1      282.60      261.67     11.67 o 
   6   7   1       74.20       71.76      6.90 o 
   7   7   1       17.99       18.87      4.53 o 
   8   7   1      108.73      101.65      8.17 o 
   9   7   1       56.85       50.20      6.29 o 
  10   7   1       16.13       11.39      4.14 o 
  11   7   1       24.67       16.37      4.95 o 
  12   7   1        7.00        9.51      4.37 o 
 -12   8   1        8.05       11.08      4.99 o 
 -11   8   1       15.97       11.73      4.83 o 
 -10   8   1        7.63        0.00      3.60 o 
  -9   8   1      106.30       85.96      8.09 o 
  -8   8   1      106.13       96.51      8.55 o 
  -7   8   1       52.92       51.16      6.56 o 
  -6   8   1      267.50      258.10     12.55 o 
  -5   8   1       62.82       76.55      7.33 o 
  -4   8   1      581.27      531.38     18.01 o 
  -3   8   1      145.28      158.82      9.36 o 
  -2   8   1      443.27      442.51     14.90 o 
  -1   8   1      104.22      102.90      5.06 o 
   0   8   1      105.14       97.31      5.64 o 
   1   8   1       24.02       25.56      9.34 o 
   2   8   1      369.93      364.03      9.53 o 
   3   8   1      199.22      186.82     13.28 o 
   4   8   1      533.45      495.72     13.90 o 
   5   8   1       46.38       52.81      6.33 o 
   6   8   1       43.15       41.42      6.14 o 
   7   8   1       98.66      115.53      8.82 o 
   8   8   1       98.92      104.21      8.78 o 
   9   8   1       16.66       35.01      6.14 o 
  10   8   1       13.01       23.28      5.48 o 
  11   8   1        7.89        4.22      4.10 o 
 -10   9   1        3.24        0.00      3.72 o 
  -9   9   1       21.67       21.59      5.68 o 
  -8   9   1        6.67       14.19      4.79 o 
  -7   9   1        0.97        0.00      3.30 o 
  -6   9   1       20.99       17.26      4.99 o 
  -5   9   1       21.98       17.27      4.45 o 
  -4   9   1       99.97       97.34      5.40 o 
  -3   9   1       30.50       23.68      3.30 o 
  -2   9   1       16.09       20.07      4.85 o 
  -1   9   1       62.53       65.65      8.73 o 
   0   9   1      306.94      290.13     18.25 o 
   1   9   1      109.75      108.89      5.57 o 
   2   9   1      138.64      128.04      5.96 o 
   3   9   1      277.08      279.15      8.81 o 
   4   9   1       69.50       79.58      7.59 o 
   5   9   1      278.79      300.73     14.01 o 
   6   9   1       38.38       39.54      6.40 o 
   7   9   1       81.30       87.02      8.51 o 
   8   9   1       44.12       33.21      6.10 o 
   9   9   1       19.14       18.10      5.48 o 
  10   9   1       13.15       16.34      5.56 o 
  -9  10   1       21.24       26.81      6.29 o 
  -8  10   1       35.12       45.18      7.44 o 
  -7  10   1       14.94       17.95      5.29 o 
  -6  10   1        2.68        0.00      3.45 o 
  -5  10   1       22.78       26.81      5.91 o 
  -4  10   1       21.21       25.05      7.31 o 
  -3  10   1      226.71      195.73      7.75 o 
  -2  10   1      138.69      139.05      6.59 o 
  -1  10   1        0.66        0.56      2.22 o 
   0  10   1       38.97       42.85      4.17 o 
   1  10   1      215.50      198.13      7.89 o 
   2  10   1       15.79       20.89      3.41 o 
   3  10   1      241.69      237.36      8.53 o 
   4  10   1       11.14       13.50      4.95 o 
   5  10   1       43.17       46.79      6.94 o 
   6  10   1       13.08       17.29      5.45 o 
   7  10   1       26.16       24.50      6.29 o 
   8  10   1      109.01       92.44      9.59 o 
  -6  11   1        4.94       10.05      5.48 o 
  -5  11   1       42.47       37.43      6.90 o 
  -4  11   1        5.30        0.00      3.83 o 
  -3  11   1       46.24       49.16      4.77 o 
  -2  11   1        4.31        4.42      6.19 o 
  -1  11   1        7.77        8.92      3.01 o 
   0  11   1        6.73        5.76      2.95 o 
   1  11   1       22.63       25.84      6.15 o 
   2  11   1        2.35        0.00      3.03 o 
   3  11   1       61.46       58.41      7.44 o 
   4  11   1       11.50       15.26      5.29 o 
   5  11   1       35.38       28.03      6.44 o 
   6  11   1        0.49        1.38      4.14 o 
  -1  12   1        5.51        6.76      3.32 o 
   0  12   1       14.07       22.12      4.10 o 
   1  12   1       15.14       16.23      6.35 o 
  -6 -11   2        7.02        4.45      3.76 o 
  -5 -11   2       12.37       15.49      4.64 o 
  -4 -11   2        8.60        8.93      4.22 o 
  -3 -11   2       41.53       43.11      6.29 o 
  -2 -11   2       63.51       72.75      5.61 o 
  -1 -11   2       11.08       17.86      3.67 o 
   0 -11   2       14.20       14.16      3.53 o 
   1 -11   2       44.19       41.57      4.60 o 
   2 -11   2        2.90        7.17      4.33 o 
   3 -11   2       22.39       22.74      5.48 o 
   4 -11   2       33.11       38.58      6.29 o 
   5 -11   2       29.00       37.20      6.33 o 
  -9 -10   2       22.62       31.45      5.94 o 
  -8 -10   2        8.13        7.25      4.10 o 
  -7 -10   2       11.74       14.42      4.52 o 
  -6 -10   2       27.98       23.35      5.10 o 
  -5 -10   2       12.80       14.63      3.28 o 
  -4 -10   2       89.41       97.15      8.13 o 
  -3 -10   2       12.18       13.78      3.21 o 
  -2 -10   2       80.95       77.16      5.23 o 
  -1 -10   2       49.02       44.14      4.38 o 
   0 -10   2       33.74       31.97      4.72 o 
   1 -10   2        8.24        7.63      5.43 o 
   2 -10   2      209.31      213.20     11.16 o 
   3 -10   2        8.05        4.03      3.60 o 
   4 -10   2       31.67       33.86      5.71 o 
   5 -10   2       44.78       36.59      5.71 o 
   6 -10   2       21.65       20.52      5.18 o 
   7 -10   2       12.53        7.52      4.22 o 
   8 -10   2       41.69       53.50      7.25 o 
 -10  -9   2       31.94       44.22      6.37 o 
  -9  -9   2       21.00       17.29      4.76 o 
  -8  -9   2       42.56       42.07      5.83 o 
  -7  -9   2       66.59       74.79      7.21 o 
  -6  -9   2       42.85       41.82      3.97 o 
  -5  -9   2       67.35       70.99      5.77 o 
  -4  -9   2       17.25       13.93      4.41 o 
  -3  -9   2      140.97      135.94      5.11 o 
  -2  -9   2      109.16      114.63      4.75 o 
  -1  -9   2       29.14       31.25      3.58 o 
   0  -9   2      140.27      140.63      6.12 o 
   1  -9   2       21.47       30.91      3.61 o 
   2  -9   2       37.35       49.03      4.18 o 
   3  -9   2        9.07        7.71      3.57 o 
   4  -9   2       25.62       27.38      4.91 o 
   5  -9   2       60.59       56.95      6.29 o 
   6  -9   2        3.20        3.26      3.53 o 
   7  -9   2       10.48        9.09      4.14 o 
   8  -9   2        0.83        8.09      4.14 o 
   9  -9   2       33.75       42.38      6.52 o 
 -12  -8   2        9.86       15.80      5.25 o 
 -11  -8   2       12.23       14.34      4.64 o 
 -10  -8   2       21.53       17.99      4.76 o 
  -9  -8   2       36.84       43.22      5.75 o 
  -8  -8   2      206.63      206.03     10.47 o 
  -7  -8   2       26.99       25.43      4.60 o 
  -6  -8   2      102.68      103.34     11.93 o 
  -5  -8   2      279.07      276.11      8.28 o 
  -4  -8   2      135.89      132.73      5.74 o 
  -3  -8   2      153.57      155.58      5.06 o 
  -2  -8   2      204.65      185.55      5.51 o 
  -1  -8   2       49.29       49.01      3.44 o 
   0  -8   2       84.59       87.93      4.76 o 
   1  -8   2      283.57      256.53     18.10 o 
   2  -8   2      100.81      112.62      5.42 o 
   3  -8   2      372.02      372.17     13.36 o 
   4  -8   2       34.78       27.61      4.53 o 
   5  -8   2      101.75       93.51      7.40 o 
   6  -8   2       66.70       65.05      6.33 o 
   7  -8   2       82.36       76.48      7.06 o 
   8  -8   2       86.07       86.57      7.90 o 
   9  -8   2       26.99       33.94      6.06 o 
  10  -8   2       15.69       11.93      4.87 o 
  11  -8   2        4.19        5.64      4.41 o 
 -13  -7   2        1.16        3.11      4.22 o 
 -12  -7   2        5.59        1.69      3.26 o 
 -11  -7   2       17.23       19.75      4.83 o 
 -10  -7   2       98.17      104.71      7.94 o 
  -9  -7   2       83.32       83.11      7.25 o 
  -8  -7   2       52.79       44.14      5.41 o 
  -7  -7   2      110.22      109.07      4.97 o 
  -6  -7   2       18.28       17.13      2.51 o 
  -5  -7   2       88.13       84.27      4.53 o 
  -4  -7   2      366.50      367.58      9.02 o 
  -3  -7   2       60.97       71.55      3.86 o 
  -2  -7   2      150.74      151.97      4.52 o 
  -1  -7   2       58.93       64.27      3.08 o 
   0  -7   2      198.38      194.64      5.14 o 
   1  -7   2      914.78      917.01     16.18 o 
   2  -7   2      114.99      109.99      4.81 o 
   3  -7   2      409.81      415.42     13.52 o 
   4  -7   2       41.03       26.69      4.14 o 
   5  -7   2      870.74      856.00     22.38 o 
   6  -7   2        0.23        0.35      3.14 o 
   7  -7   2      244.14      233.30     11.28 o 
   8  -7   2       59.77       62.71      6.48 o 
   9  -7   2      242.92      265.48     12.66 o 
  10  -7   2      108.50      121.01      9.55 o 
  11  -7   2       51.97       57.45      7.44 o 
  12  -7   2       51.15       67.46      8.28 o 
 -14  -6   2       59.31       72.14      8.63 o 
 -13  -6   2        7.84       11.54      4.83 o 
 -12  -6   2        6.37        4.29      3.72 o 
 -11  -6   2       52.24       48.13      6.40 o 
 -10  -6   2       10.57        9.13      3.72 o 
  -9  -6   2      258.76      246.05     11.24 o 
  -8  -6   2      217.25      208.66      9.82 o 
  -7  -6   2       75.91       63.99      3.79 o 
  -6  -6   2      506.44      517.08     11.96 o 
  -5  -6   2      664.75      669.56     12.63 o 
  -4  -6   2      242.28      237.38      6.50 o 
  -3  -6   2      158.57      165.87      4.42 o 
  -2  -6   2      729.05      784.65     11.40 o 
  -1  -6   2      670.06      635.15      9.75 o 
   0  -6   2      143.30      140.30      3.39 o 
   1  -6   2       75.91       63.65      2.71 o 
   2  -6   2      838.20      877.76     38.39 o 
   3  -6   2      389.03      405.53      9.33 o 
   4  -6   2      899.10      878.18     16.55 o 
   5  -6   2      192.98      208.54      9.13 o 
   6  -6   2      504.57      525.78     16.40 o 
   7  -6   2       89.63      108.74      7.44 o 
   8  -6   2      535.08      537.65     18.16 o 
   9  -6   2      189.48      198.81     11.01 o 
  10  -6   2       24.18       25.19      5.48 o 
  11  -6   2       25.24       19.02      5.45 o 
  12  -6   2        7.84        4.87      4.87 o 
  13  -6   2       43.97       46.48      7.67 o 
 -14  -5   2       21.23       16.45      5.41 o 
 -13  -5   2       37.92       33.56      6.29 o 
 -12  -5   2       59.27       53.54      6.90 o 
 -11  -5   2      189.77      189.76     10.82 o 
 -10  -5   2      107.75      119.48      8.25 o 
  -9  -5   2      284.90      293.60     12.20 o 
  -8  -5   2      505.16      528.89     10.94 o 
  -7  -5   2      484.38      463.20      9.80 o 
  -6  -5   2      422.58      413.34      8.92 o 
  -5  -5   2      927.14      943.24     15.50 o 
  -4  -5   2      161.48      190.08      6.12 o 
  -3  -5   2     2368.25     2294.88     26.02 o 
  -2  -5   2       21.94       22.13      1.67 o 
  -1  -5   2      801.15      767.32      9.26 o 
   0  -5   2      467.93      480.47      6.56 o 
   1  -5   2     2607.15     2607.58     25.62 o 
   2  -5   2      925.88      873.85     12.24 o 
   3  -5   2      652.01      662.29     12.64 o 
   4  -5   2      256.39      248.66      7.26 o 
   5  -5   2       34.79       40.23      4.30 o 
   6  -5   2      219.87      226.22      9.75 o 
   7  -5   2       90.28       85.50      6.79 o 
   8  -5   2       48.90       48.86      5.68 o 
   9  -5   2      303.78      311.02     13.51 o 
  10  -5   2      151.28      157.63     10.09 o 
  11  -5   2       34.07       46.17      6.67 o 
  12  -5   2       18.44       23.16      5.83 o 
  13  -5   2       29.14       17.56      5.64 o 
 -15  -4   2       43.38       36.62      7.09 o 
 -14  -4   2       10.33       10.66      5.06 o 
 -13  -4   2       32.06       37.58      6.33 o 
 -12  -4   2       68.14       62.63      7.13 o 
 -11  -4   2       79.52       98.61      8.21 o 
 -10  -4   2       94.29       84.39      7.33 o 
  -9  -4   2      278.94      286.55     12.05 o 
  -8  -4   2      308.55      290.57      7.26 o 
  -7  -4   2      174.00      189.88      5.57 o 
  -6  -4   2     1779.77     1786.30     34.59 o 
  -5  -4   2     1250.83     1215.02     18.54 o 
  -4  -4   2      696.57      707.03     15.99 o 
  -3  -4   2     3378.62     3506.79     50.62 o 
  -2  -4   2      174.72      182.51      3.96 o 
  -1  -4   2     5008.61     5018.04     45.91 o 
   0  -4   2     1335.81     1321.29     16.77 o 
   1  -4   2     1690.64     1672.58     21.01 o 
   2  -4   2       93.34       94.28      3.33 o 
   3  -4   2      927.02      926.11     18.66 o 
   4  -4   2       40.55       45.37      3.91 o 
   5  -4   2        4.44        7.32      2.38 o 
   6  -4   2       23.19       24.43      3.68 o 
   7  -4   2      216.26      210.75      9.79 o 
   8  -4   2       98.36       91.10      7.02 o 
   9  -4   2      176.52      185.27     10.24 o 
  10  -4   2      179.34      163.28     10.24 o 
  11  -4   2      425.11      439.24     17.85 o 
  12  -4   2        2.64        7.63      4.52 o 
  13  -4   2        1.03        0.00      3.57 o 
  14  -4   2       76.97       72.52      9.17 o 
 -15  -3   2       83.34      103.98     10.09 o 
 -14  -3   2       10.94        1.15      3.83 o 
 -13  -3   2       76.37       94.50      8.86 o 
 -12  -3   2      108.42      115.03      8.78 o 
 -11  -3   2      430.32      456.84     16.82 o 
 -10  -3   2      126.31      113.13      7.90 o 
  -9  -3   2       87.76       80.76      6.87 o 
  -8  -3   2       59.36       72.63      3.54 o 
  -7  -3   2      181.49      180.81      5.29 o 
  -6  -3   2      962.16      980.35     17.37 o 
  -5  -3   2      642.90      634.51     10.83 o 
  -4  -3   2     1124.82     1056.88     15.80 o 
  -3  -3   2     2081.77     2010.43     51.51 o 
  -2  -3   2     2756.86     2933.00     37.75 o 
  -1  -3   2     2669.56     2644.16     24.77 o 
   0  -3   2     1862.68     1878.46     18.12 o 
   1  -3   2      312.45      331.22      4.64 o 
   2  -3   2      307.31      340.84      7.32 o 
   3  -3   2      509.90      543.97     13.58 o 
   4  -3   2      184.80      190.72      7.45 o 
   5  -3   2     1644.09     1606.62     33.45 o 
   6  -3   2      231.63      256.09     10.06 o 
   7  -3   2      928.87      877.51     23.01 o 
   8  -3   2        0.91        0.15      2.19 o 
   9  -3   2       13.90       16.87      4.26 o 
  10  -3   2      249.89      255.88     12.51 o 
  11  -3   2        4.80        0.77      3.68 o 
  12  -3   2       10.71       14.19      5.02 o 
  13  -3   2       53.57       52.31      7.86 o 
  14  -3   2        0.34        3.80      4.95 o 
 -15  -2   2       31.67       40.19      7.21 o 
 -14  -2   2      132.08      135.94     11.01 o 
 -13  -2   2       54.42       41.00      6.67 o 
 -12  -2   2      279.29      259.57     13.35 o 
 -11  -2   2      115.67      112.97      8.52 o 
 -10  -2   2      954.98      919.94     25.46 o 
  -9  -2   2      279.87      290.59      7.36 o 
  -8  -2   2      423.30      414.70      8.86 o 
  -7  -2   2      786.55      807.27     13.55 o 
  -6  -2   2      713.29      701.42     11.83 o 
  -5  -2   2     1234.21     1215.54     17.75 o 
  -4  -2   2      746.56      765.86     11.85 o 
  -3  -2   2      800.27      847.12     25.31 o 
  -2  -2   2     3223.63     3080.47     32.89 o 
  -1  -2   2    11783.02    11427.13    101.64 o 
   0  -2   2     3687.53     3509.76     31.90 o 
   1  -2   2     6247.13     5922.20     61.96 o 
   2  -2   2     2330.72     2161.44     39.50 o 
   3  -2   2     1261.74     1215.07     17.58 o 
   4  -2   2     1117.45     1133.16     25.04 o 
   5  -2   2     1131.94     1238.12     27.38 o 
   6  -2   2     1150.71     1130.95     26.67 o 
   7  -2   2      646.17      660.60     19.07 o 
   8  -2   2      295.95      287.13     11.98 o 
   9  -2   2      799.25      807.99     23.76 o 
  10  -2   2      263.27      256.74     12.82 o 
  11  -2   2      109.30      114.08      9.63 o 
  12  -2   2      105.62      104.60      9.74 o 
  13  -2   2       20.95       17.10      5.83 o 
  14  -2   2       37.12       48.28      8.05 o 
 -16  -1   2       16.59       27.07      6.90 o 
 -15  -1   2        9.35        7.75      4.91 o 
 -14  -1   2       26.31       25.35      6.14 o 
 -13  -1   2      113.82      126.93     10.09 o 
 -12  -1   2      139.32      146.58     10.28 o 
 -11  -1   2      312.45      287.18     13.51 o 
 -10  -1   2      226.52      230.72      7.08 o 
  -9  -1   2        5.76        4.80      1.59 o 
  -8  -1   2      297.25      297.53      7.05 o 
  -7  -1   2     2650.09     2647.43     35.99 o 
  -6  -1   2       83.22       81.60      7.88 o 
  -5  -1   2      754.73      692.23     11.20 o 
  -4  -1   2     1255.42     1225.55     17.28 o 
  -3  -1   2     3827.00     3786.95     47.82 o 
  -2  -1   2     7775.24     7662.68     97.87 o 
  -1  -1   2     1680.48     1685.30     17.45 o 
   0  -1   2      549.12      553.09      6.84 o 
   1  -1   2    10706.94    11035.54    138.95 o 
   2  -1   2     2438.23     2389.31     30.96 o 
   3  -1   2     4377.27     4298.16     77.45 o 
   4  -1   2     1863.13     1897.25     37.90 o 
   5  -1   2     1998.20     2079.23     42.86 o 
   6  -1   2     1045.50     1131.74     26.43 o 
   7  -1   2       51.49       61.02      5.33 o 
   8  -1   2        6.90       14.27      3.57 o 
   9  -1   2      166.51      178.22      9.86 o 
  10  -1   2       35.02       34.55      5.64 o 
  11  -1   2      110.83      113.89      9.21 o 
  12  -1   2       33.24       31.60      6.37 o 
  13  -1   2       41.77       37.77      7.09 o 
  14  -1   2       18.86       26.11      6.48 o 
  15  -1   2       70.41       81.61     10.28 o 
 -16   0   2        2.79        3.91      4.68 o 
 -15   0   2      169.01      185.25     13.16 o 
 -14   0   2       70.81       60.10      8.13 o 
 -13   0   2       63.76       59.52      7.44 o 
 -12   0   2      142.21      130.08      9.44 o 
 -11   0   2      692.97      683.38     21.48 o 
 -10   0   2      970.36     1035.54     17.93 o 
  -9   0   2        2.83        1.91      1.52 o 
  -8   0   2       30.88       24.63      2.93 o 
  -7   0   2        2.99        4.08      1.39 o 
  -6   0   2      581.10      680.12     11.46 o 
  -5   0   2       10.20        6.29      1.61 o 
  -4   0   2     7046.27     6966.92     86.67 o 
  -3   0   2        8.90        7.59      1.01 o 
  -2   0   2    34245.86    37125.91    456.54 o 
  -1   0   2      395.08      368.01      7.99 o 
   0   0   2     3446.04     3538.85    173.22 o 
   1   0   2     2071.27     2123.95     38.20 o 
   2   0   2    17587.64    17407.62    301.15 o 
   3   0   2     4459.52     4470.00     80.13 o 
   4   0   2       36.46       36.94      3.18 o 
   5   0   2      738.52      818.95     32.78 o 
   6   0   2       37.69       40.72      5.20 o 
   7   0   2      360.45      418.21      7.98 o 
   8   0   2       75.23       85.80      6.52 o 
   9   0   2       50.33       42.61      5.60 o 
  10   0   2       63.06       67.08      7.06 o 
  11   0   2       42.82       37.97      6.17 o 
  12   0   2      117.77      117.72     10.05 o 
  13   0   2        0.06        4.03      4.83 o 
  14   0   2       18.71       21.28      6.37 o 
  15   0   2        0.17        0.35      4.91 o 
 -16   1   2       16.71       14.19      5.94 o 
 -15   1   2        9.63        1.50      4.76 o 
 -14   1   2       25.39       33.75      6.63 o 
 -13   1   2      112.35      107.13      9.51 o 
 -12   1   2      138.72      141.17      9.86 o 
 -11   1   2      312.95      313.58     13.45 o 
 -10   1   2      221.48      224.14      6.94 o 
  -9   1   2        5.54        4.36      2.03 o 
  -8   1   2      296.42      294.01      8.29 o 
  -7   1   2     2622.44     2628.91     36.20 o 
  -6   1   2       83.30       82.38      6.23 o 
  -5   1   2      754.38      708.49     11.34 o 
  -4   1   2     1248.25     1224.82     24.50 o 
  -3   1   2     3837.09     3773.34     68.11 o 
  -2   1   2     7721.52     7633.70    134.10 o 
  -1   1   2     1643.08     1608.68     30.68 o 
   0   1   2      553.52      552.23     11.01 o 
   4   1   2     1849.11     1928.55     25.92 o 
   5   1   2     2029.00     2192.16     29.41 o 
   6   1   2     1045.14     1137.60     17.32 o 
   7   1   2       49.26       49.94      3.49 o 
   8   1   2        7.51        9.90      1.67 o 
   9   1   2      172.45      160.76      9.48 o 
  10   1   2       33.50       32.37      5.48 o 
  11   1   2      112.46      116.00      9.63 o 
  12   1   2       34.50       31.98      6.52 o 
  13   1   2       40.57       36.55      7.21 o 
  14   1   2       19.16       12.16      5.52 o 
  15   1   2       70.77       74.13     10.09 o 
 -15   2   2       31.79       36.16      7.67 o 
 -14   2   2      133.47      143.04     11.01 o 
 -13   2   2       55.31       45.49      6.90 o 
 -12   2   2      284.06      273.58     13.55 o 
 -11   2   2      116.34      120.07      9.90 o 
 -10   2   2      961.03      932.55     17.05 o 
  -9   2   2      282.57      286.40      7.70 o 
  -8   2   2      423.68      427.65     14.27 o 
  -7   2   2      786.37      810.66     19.20 o 
  -6   2   2      719.53      719.83     17.13 o 
  -5   2   2     1218.91     1206.58     25.48 o 
  -4   2   2      741.15      771.71     17.23 o 
  -2   2   2     3212.97     3078.67     56.24 o 
  -1   2   2    11882.59    11869.29    201.16 o 
   0   2   2     3631.83     3461.36     62.60 o 
   1   2   2     6265.98     5874.61    103.79 o 
   2   2   2     2382.12     2198.51     39.09 o 
   4   2   2     1144.51     1194.39     23.89 o 
   5   2   2     1124.59     1220.80     25.26 o 
   6   2   2     1150.77     1128.56     23.86 o 
   7   2   2      642.41      673.46     12.28 o 
   8   2   2      287.17      277.85      7.23 o 
   9   2   2      797.54      820.95     15.12 o 
  10   2   2      260.47      278.30     13.24 o 
  11   2   2      110.70      123.28      9.63 o 
  12   2   2      108.81      101.49      9.51 o 
  13   2   2       20.39       18.41      5.94 o 
  14   2   2       36.65       32.60      7.55 o 
 -15   3   2       83.47       89.25     10.05 o 
 -14   3   2       10.88       15.84      5.25 o 
 -13   3   2       73.23       83.11      8.55 o 
 -12   3   2      108.02      112.71      7.73 o 
 -11   3   2      430.63      446.07     11.16 o 
 -10   3   2      123.55      102.88      5.02 o 
  -9   3   2       87.73       81.05      5.87 o 
  -8   3   2       58.12       78.17      5.29 o 
  -7   3   2      185.74      185.89      8.02 o 
  -6   3   2      967.74      989.46     22.72 o 
  -5   3   2      629.52      640.50     16.12 o 
  -4   3   2     1108.27     1059.90     23.11 o 
  -3   3   2     2109.22     2083.88     39.75 o 
  -2   3   2     2713.05     2839.90     54.02 o 
  -1   3   2     2702.87     2641.01     49.21 o 
   0   3   2     1882.62     1816.73     35.33 o 
   1   3   2      300.96      304.22      8.07 o 
   2   3   2      314.83      348.60      8.22 o 
   3   3   2      534.56      544.42     16.88 o 
   4   3   2      187.09      188.54      4.05 o 
   5   3   2     1635.37     1543.12     50.53 o 
   6   3   2      231.60      251.94      8.83 o 
   7   3   2      916.20      866.93     20.62 o 
   8   3   2        1.18        2.88      2.11 o 
   9   3   2       11.65       14.68      4.20 o 
  10   3   2      252.30      240.87     12.36 o 
  11   3   2        5.77        1.88      3.99 o 
  12   3   2        9.93        4.52      4.10 o 
  13   3   2       52.39       50.89      7.79 o 
  14   3   2        0.36        1.15      5.02 o 
 -15   4   2       44.29       41.30      7.79 o 
 -14   4   2        9.68       13.92      5.41 o 
 -13   4   2       33.48       24.58      5.45 o 
 -12   4   2       70.17       71.19      4.85 o 
 -11   4   2       76.33       72.15      4.72 o 
 -10   4   2       98.57       90.75      6.83 o 
  -9   4   2      279.54      274.53     11.25 o 
  -8   4   2      308.49      278.04     10.86 o 
  -7   4   2      168.91      195.57      8.71 o 
  -6   4   2     1758.35     1786.02     37.73 o 
  -5   4   2     1255.08     1237.49     27.42 o 
  -4   4   2      671.90      668.35     17.39 o 
  -3   4   2     3395.22     3497.30     65.98 o 
  -2   4   2      186.03      185.90      7.02 o 
  -1   4   2     5021.79     5047.38     91.15 o 
   0   4   2     1352.87     1369.06     27.32 o 
   1   4   2     1673.12     1626.01     32.43 o 
   2   4   2       98.02      102.97      4.37 o 
   3   4   2      932.20      876.86     18.68 o 
   4   4   2       37.43       42.77      2.35 o 
   5   4   2        4.24        4.24      1.13 o 
   6   4   2       25.31       30.53      3.76 o 
   7   4   2      219.32      214.02      8.98 o 
   8   4   2       94.82       96.78      6.25 o 
   9   4   2      172.52      164.86      8.36 o 
  10   4   2      178.75      161.92      6.60 o 
  11   4   2      424.14      455.36     18.31 o 
  12   4   2        3.06        4.33      4.18 o 
  13   4   2        0.84        0.00      3.87 o 
  14   4   2       77.98       98.26     10.59 o 
 -14   5   2       21.30       20.86      5.98 o 
 -13   5   2       37.26       33.65      4.91 o 
 -12   5   2       60.22       66.89      6.60 o 
 -11   5   2      189.85      184.35     10.17 o 
 -10   5   2      112.44      128.46      8.29 o 
  -9   5   2      281.80      280.74     11.97 o 
  -8   5   2      510.60      522.89     16.63 o 
  -7   5   2      478.60      480.57     15.17 o 
  -6   5   2      426.93      432.80     13.90 o 
  -5   5   2      906.57      919.26     23.17 o 
  -4   5   2      160.58      164.58      7.75 o 
  -3   5   2     2373.04     2258.95     45.91 o 
  -2   5   2       23.18       19.83      2.95 o 
  -1   5   2      803.37      777.52     18.63 o 
   0   5   2      456.72      465.05     12.91 o 
   1   5   2     2602.63     2600.54     49.97 o 
   2   5   2      928.10      852.70     19.37 o 
   3   5   2      648.24      642.18     11.46 o 
   4   5   2      258.38      240.54      8.85 o 
   5   5   2       36.06       32.71      4.10 o 
   6   5   2      218.45      226.07      9.71 o 
   7   5   2       88.06       83.81      6.33 o 
   8   5   2       47.81       45.45      5.18 o 
   9   5   2      301.15      329.36     12.74 o 
  10   5   2      153.57      165.88      9.25 o 
  11   5   2       32.80       20.56      5.41 o 
  12   5   2       18.53       25.62      5.98 o 
  13   5   2       29.29       31.91      6.94 o 
 -14   6   2       59.28       58.56      8.05 o 
 -13   6   2        8.22        8.21      4.10 o 
 -12   6   2        6.25        5.25      4.18 o 
 -11   6   2       51.24       44.91      6.17 o 
 -10   6   2       10.61       13.34      4.33 o 
  -9   6   2      258.35      250.08     11.74 o 
  -8   6   2      212.33      199.14     10.32 o 
  -7   6   2       76.02       70.19      6.21 o 
  -6   6   2      498.87      485.30     16.17 o 
  -5   6   2      659.79      679.13     19.22 o 
  -4   6   2      237.61      227.55      9.75 o 
  -3   6   2      153.47      161.22      7.87 o 
  -2   6   2      714.88      780.63     20.07 o 
  -1   6   2      653.20      613.93     16.84 o 
   0   6   2      148.23      151.79      7.02 o 
   1   6   2       78.14       62.91      4.76 o 
   2   6   2      827.77      830.68     14.74 o 
   3   6   2      391.07      406.28      8.89 o 
   4   6   2      909.66      908.48     15.41 o 
   5   6   2      194.94      195.92      9.44 o 
   6   6   2      517.47      526.80     16.90 o 
   7   6   2       90.26       96.16      7.44 o 
   8   6   2      545.32      569.50     17.97 o 
   9   6   2      193.11      202.34     10.44 o 
  10   6   2       25.51       16.45      4.37 o 
  11   6   2       26.47       21.59      4.64 o 
  12   6   2        7.15        1.38      4.03 o 
  13   6   2       45.08       43.03      7.63 o 
 -13   7   2        1.03        4.37      4.29 o 
 -12   7   2        5.81       14.19      4.72 o 
 -11   7   2       18.10       17.41      5.10 o 
 -10   7   2       99.26       90.52      8.25 o 
  -9   7   2       84.04       84.80      7.59 o 
  -8   7   2       52.40       44.95      5.75 o 
  -7   7   2      110.09       97.16      7.83 o 
  -6   7   2       17.80       18.60      4.33 o 
  -5   7   2       87.85       78.13      6.71 o 
  -4   7   2      375.12      389.72     13.82 o 
  -3   7   2       61.22       54.73      5.48 o 
  -2   7   2      156.26      161.10      8.25 o 
  -1   7   2       61.41       71.42      5.71 o 
   0   7   2      203.74      192.02      8.67 o 
   1   7   2      921.36      899.41     22.46 o 
   2   7   2      109.57      107.73      4.72 o 
   3   7   2      401.16      407.54      9.52 o 
   4   7   2       40.57       40.57      3.27 o 
   5   7   2      871.00      833.82     23.45 o 
   6   7   2        0.24       11.85      4.10 o 
   7   7   2      236.46      240.97     11.66 o 
   8   7   2       58.51       58.30      6.67 o 
   9   7   2      244.46      250.40     12.55 o 
  10   7   2      106.32       98.19      8.36 o 
  11   7   2       51.60       52.54      6.56 o 
 -12   8   2        9.95        1.27      4.37 o 
 -11   8   2       12.17        6.25      4.10 o 
 -10   8   2       22.23       20.75      5.52 o 
  -9   8   2       35.68       22.36      5.29 o 
  -7   8   2       26.32       16.84      4.79 o 
  -6   8   2      107.04      106.75      8.09 o 
  -5   8   2      276.88      271.86     12.43 o 
  -4   8   2      137.75      148.34      8.90 o 
  -3   8   2      148.92      145.93      8.75 o 
  -2   8   2      204.86      207.96     10.09 o 
  -1   8   2       51.84       61.02      5.75 o 
   0   8   2       88.43       89.73      4.82 o 
   1   8   2      284.32      281.87     10.32 o 
   2   8   2       96.46      109.00      5.39 o 
   3   8   2      367.41      349.80      9.38 o 
   4   8   2       34.29       28.38      5.29 o 
   5   8   2      102.46       89.22      7.79 o 
   6   8   2       68.80       70.72      7.21 o 
   7   8   2       82.52       78.32      7.75 o 
   8   8   2       86.78       84.57      8.21 o 
   9   8   2       27.99       23.70      5.37 o 
  10   8   2       15.97       25.58      5.75 o 
  11   8   2        4.22        6.44      4.41 o 
 -10   9   2       31.22       29.26      6.29 o 
  -9   9   2       20.34       23.05      5.68 o 
  -8   9   2       43.92       33.48      5.94 o 
  -7   9   2       66.61       60.06      7.36 o 
  -6   9   2       42.44       45.68      6.33 o 
  -5   9   2       64.40       73.68      7.29 o 
  -4   9   2       17.55       16.91      4.41 o 
  -3   9   2      136.40      136.14      9.09 o 
  -2   9   2      112.12      100.31      5.41 o 
  -1   9   2       26.85       25.16      6.17 o 
   0   9   2      143.52      144.98      6.43 o 
   1   9   2       20.60       19.17      3.19 o 
   2   9   2       38.20       44.85      7.00 o 
   3   9   2        9.17        7.40      2.74 o 
   4   9   2       25.89       35.74      5.83 o 
   5   9   2       60.90       57.95      7.10 o 
   6   9   2        3.22        1.04      3.83 o 
   7   9   2       10.12       10.35      4.68 o 
   8   9   2        0.81        3.34      4.33 o 
   9   9   2       33.95       41.53      6.94 o 
  -9  10   2       23.04       29.11      6.52 o 
  -8  10   2        8.00        7.40      4.26 o 
  -7  10   2       12.09       13.04      4.91 o 
  -6  10   2       27.38       20.59      5.33 o 
  -5  10   2       13.06       13.71      3.07 o 
  -4  10   2       92.23      102.11      5.91 o 
  -3  10   2       12.34       15.29      5.08 o 
  -2  10   2       84.26       98.08      5.61 o 
  -1  10   2       48.02       47.84      4.30 o 
   0  10   2       35.48       27.08      4.49 o 
   1  10   2        8.17        6.79      5.14 o 
   2  10   2      209.08      219.18      8.17 o 
   3  10   2        8.32        3.76      3.83 o 
   4  10   2       31.61       41.23      6.67 o 
   5  10   2       44.52       37.89      6.56 o 
   6  10   2       20.93       19.44      5.56 o 
   7  10   2       12.18       13.23      5.14 o 
   8  10   2       41.36       61.93      8.36 o 
  -6  11   2        6.79        5.18      4.79 o 
  -5  11   2       12.07        1.65      4.18 o 
  -4  11   2        8.65       10.35      6.08 o 
  -3  11   2       41.03       43.63      8.61 o 
  -2  11   2       63.44       76.28      5.60 o 
  -1  11   2       10.68       14.86      3.31 o 
   0  11   2       14.34        9.06      3.49 o 
   1  11   2       43.27       40.41      6.90 o 
   2  11   2        2.70        7.94      3.41 o 
   3  11   2       22.62       38.77      6.98 o 
   4  11   2       33.35       32.75      6.86 o 
   5  11   2       28.60       39.15      7.32 o 
  -6 -11   3       22.54       28.34      5.83 o 
  -5 -11   3        9.36        9.28      4.26 o 
  -4 -11   3       42.72       42.38      6.52 o 
  -3 -11   3       10.71        8.32      3.05 o 
  -2 -11   3        9.50       12.71      3.32 o 
  -1 -11   3       18.20       11.68      3.43 o 
   0 -11   3       18.24       15.53      3.57 o 
   1 -11   3       16.92       20.45      3.74 o 
   2 -11   3       14.57       10.05      4.45 o 
   3 -11   3       61.43       67.15      7.44 o 
   4 -11   3       14.72       16.83      4.99 o 
   5 -11   3       22.57       26.96      5.83 o 
  -9 -10   3       18.13       21.78      5.18 o 
  -8 -10   3       12.31       16.91      5.06 o 
  -7 -10   3        3.83        0.00      2.99 o 
  -6 -10   3        6.77        3.96      5.10 o 
  -5 -10   3       62.36       71.46      5.08 o 
  -4 -10   3       77.57       87.27      7.63 o 
  -3 -10   3       30.53       32.43      3.27 o 
  -2 -10   3       91.11       87.92      5.49 o 
  -1 -10   3       13.40       21.96      3.55 o 
   0 -10   3       35.92       37.85      4.10 o 
   1 -10   3       95.85       80.49      5.37 o 
   2 -10   3        3.77        3.14      3.60 o 
   3 -10   3        1.71        0.00      3.07 o 
   4 -10   3       18.00       21.21      4.95 o 
   5 -10   3       36.95       39.50      6.10 o 
   6 -10   3       72.05       64.51      7.40 o 
   7 -10   3       27.91       19.40      5.45 o 
 -10  -9   3        5.17        4.68      3.60 o 
  -9  -9   3       27.89       26.27      5.18 o 
  -8  -9   3       11.79        7.67      3.87 o 
  -7  -9   3       31.28       32.94      5.37 o 
  -6  -9   3       13.98       12.34      3.43 o 
  -5  -9   3       14.15       11.30      2.81 o 
  -4  -9   3       13.42       17.44      3.08 o 
  -3  -9   3      102.18      105.10      4.57 o 
  -2  -9   3       49.58       53.02      3.97 o 
  -1  -9   3       51.90       51.56      3.50 o 
   0  -9   3       41.89       36.75      3.80 o 
   1  -9   3      319.75      303.31      9.15 o 
   2  -9   3       28.28       32.02      5.14 o 
   3  -9   3      255.99      275.74     12.20 o 
   4  -9   3       31.65       32.44      5.25 o 
   5  -9   3      126.15      130.15      8.67 o 
   6  -9   3       61.82       67.73      6.94 o 
   7  -9   3       23.37       22.97      5.18 o 
   8  -9   3       24.47       32.67      6.10 o 
   9  -9   3        7.43        6.56      4.79 o 
 -12  -8   3       15.34       23.74      5.75 o 
 -11  -8   3       14.97       22.13      5.02 o 
 -10  -8   3        1.42        2.30      3.57 o 
  -9  -8   3      162.74      157.01      9.40 o 
  -8  -8   3       45.20       46.52      5.56 o 
  -7  -8   3       89.17       92.59      7.42 o 
  -6  -8   3      205.30      213.10      7.32 o 
  -5  -8   3      270.91      262.26      8.08 o 
  -4  -8   3       86.24       80.17      9.86 o 
  -3  -8   3      249.27      256.57      6.61 o 
  -2  -8   3      505.45      498.18      9.52 o 
  -1  -8   3      304.50      293.61      7.01 o 
   0  -8   3      431.62      424.98      8.72 o 
   1  -8   3      135.23      136.03      6.03 o 
   2  -8   3      640.97      657.87     19.06 o 
   3  -8   3        0.70        1.42      2.65 o 
   4  -8   3      302.34      304.69     12.40 o 
   5  -8   3      121.62      124.55      8.09 o 
   6  -8   3      302.80      297.88     12.66 o 
   7  -8   3       37.83       41.15      5.79 o 
   8  -8   3       35.57       48.32      6.44 o 
   9  -8   3       31.07       33.75      6.06 o 
  10  -8   3        3.27        1.07      4.10 o 
 -13  -7   3       34.07       48.09      6.98 o 
 -12  -7   3       39.56       39.65      6.29 o 
 -11  -7   3       57.65       62.86      6.83 o 
 -10  -7   3       13.80       14.27      4.26 o 
  -9  -7   3        8.12       14.07      3.99 o 
  -8  -7   3      193.94      186.19      9.36 o 
  -7  -7   3      202.46      207.89      6.85 o 
  -6  -7   3       31.33       31.54      3.08 o 
  -5  -7   3      237.81      223.92      6.94 o 
  -4  -7   3      102.60       99.04      4.60 o 
  -3  -7   3       77.88       71.69      3.26 o 
  -2  -7   3       57.61       53.50      2.90 o 
  -1  -7   3      108.51      101.15      3.69 o 
   0  -7   3       75.60       74.64      3.33 o 
   1  -7   3       81.36       80.67      4.34 o 
   2  -7   3       93.65       96.72     11.07 o 
   3  -7   3       41.59       40.92      4.72 o 
   4  -7   3      302.80      305.86     11.67 o 
   5  -7   3       17.04       25.85      4.37 o 
   6  -7   3      192.62      180.17      9.44 o 
   7  -7   3       66.94       66.47      6.79 o 
   8  -7   3        4.62        0.00      3.11 o 
   9  -7   3       28.18       36.28      5.87 o 
  10  -7   3       13.03       12.88      4.56 o 
  11  -7   3       96.82      118.98      9.78 o 
 -14  -6   3       13.86       11.16      5.02 o 
 -13  -6   3       47.49       56.07      7.36 o 
 -12  -6   3       10.51        0.00      2.99 o 
 -11  -6   3       48.51       55.26      6.40 o 
 -10  -6   3      144.28      154.63      9.09 o 
  -9  -6   3      170.38      174.17      9.28 o 
  -8  -6   3      462.45      459.78     14.44 o 
  -7  -6   3       10.89        8.75      2.24 o 
  -6  -6   3       58.21       63.79      3.66 o 
  -5  -6   3      181.02      174.61      5.64 o 
  -4  -6   3       59.00       57.20      3.34 o 
  -3  -6   3       37.13       36.92      2.28 o 
  -2  -6   3      121.37      127.34      4.92 o 
  -1  -6   3      106.23      115.03      3.22 o 
   0  -6   3      556.38      574.21      8.66 o 
   1  -6   3     1019.87     1069.01     12.72 o 
   2  -6   3      573.50      585.00     14.87 o 
   3  -6   3       14.84       19.25      2.48 o 
   4  -6   3      737.87      720.77     14.70 o 
   5  -6   3      154.57      153.09      6.47 o 
   6  -6   3      175.03      176.57     12.22 o 
   7  -6   3       69.17       79.32      6.75 o 
   8  -6   3      142.63      137.18      8.94 o 
   9  -6   3        4.78        6.06      4.06 o 
  10  -6   3       51.15       58.64      7.02 o 
  11  -6   3       49.60       50.01      7.09 o 
  12  -6   3       58.59       67.92      8.44 o 
 -14  -5   3       20.91       24.47      5.68 o 
 -13  -5   3        1.32        1.04      3.30 o 
 -12  -5   3       41.68       39.04      6.06 o 
 -11  -5   3      155.62      163.42      9.82 o 
 -10  -5   3       32.88       41.53      5.33 o 
  -9  -5   3       84.34       77.29      6.44 o 
  -8  -5   3      466.33      446.88     10.02 o 
  -7  -5   3      130.04      118.00      7.04 o 
  -6  -5   3      309.17      306.99     10.38 o 
  -5  -5   3      197.89      189.98      5.56 o 
  -4  -5   3      304.44      291.45      6.91 o 
  -3  -5   3       47.27       47.39      2.31 o 
  -2  -5   3      551.85      550.47      7.44 o 
  -1  -5   3       53.60       50.31      4.19 o 
   0  -5   3      178.80      169.84      3.83 o 
   1  -5   3       25.05       29.95      1.73 o 
   2  -5   3       37.61       45.03      4.01 o 
   3  -5   3      846.12      770.64     11.81 o 
   4  -5   3      353.15      369.56      9.85 o 
   5  -5   3      394.96      376.74     28.45 o 
   6  -5   3       43.55       47.02      5.06 o 
   7  -5   3      949.41      873.35     23.69 o 
   8  -5   3       28.99       32.64      5.29 o 
   9  -5   3      293.82      257.43     12.40 o 
  10  -5   3       24.78       20.75      5.22 o 
  11  -5   3       38.51       41.38      6.63 o 
  12  -5   3        3.30        3.64      4.37 o 
  13  -5   3        4.85        1.19      4.33 o 
 -15  -4   3       13.34       10.24      4.83 o 
 -14  -4   3        6.57        6.75      4.18 o 
 -13  -4   3       11.02        0.81      3.45 o 
 -12  -4   3      221.34      214.79     11.70 o 
 -11  -4   3      385.01      375.00     15.09 o 
 -10  -4   3      150.85      126.37      8.36 o 
  -9  -4   3       33.11       30.17      4.05 o 
  -8  -4   3      382.47      378.82      8.72 o 
  -7  -4   3      163.11      170.40      5.43 o 
  -6  -4   3     1326.27     1346.54     20.43 o 
  -5  -4   3      254.80      231.11      7.60 o 
  -4  -4   3     2505.71     2682.90     36.11 o 
  -3  -4   3     1075.20     1110.68     13.79 o 
  -2  -4   3     2965.89     3083.28     29.25 o 
  -1  -4   3      895.00      975.40     11.72 o 
   0  -4   3      906.52      835.52      9.67 o 
   1  -4   3      318.77      301.38      4.86 o 
   2  -4   3     2847.26     2857.33     32.61 o 
   3  -4   3      759.65      858.12     12.43 o 
   4  -4   3      472.69      476.78     13.68 o 
   5  -4   3      194.56      198.67      8.40 o 
   6  -4   3     1001.19      955.81     23.98 o 
   7  -4   3      246.75      235.25     10.63 o 
   8  -4   3       27.84       41.49      5.48 o 
   9  -4   3      368.90      367.59     14.89 o 
  10  -4   3      254.08      272.40     13.51 o 
  11  -4   3       14.26       13.69      5.10 o 
  12  -4   3       34.38       39.27      6.83 o 
  13  -4   3       16.48       14.19      5.25 o 
 -15  -3   3        3.75        3.18      3.99 o 
 -14  -3   3        7.06        7.06      4.14 o 
 -13  -3   3       69.21       55.15      7.02 o 
 -12  -3   3      262.16      249.04     12.51 o 
 -11  -3   3      242.96      255.37     12.24 o 
 -10  -3   3      147.19      132.28      8.44 o 
  -9  -3   3      472.25      461.01     10.05 o 
  -8  -3   3      555.94      571.72     11.16 o 
  -7  -3   3     1225.48     1220.64     18.87 o 
  -6  -3   3       50.25       51.13      3.49 o 
  -5  -3   3     1696.49     1654.83     23.58 o 
  -4  -3   3     1519.08     1617.60     22.56 o 
  -3  -3   3      455.88      435.10      8.02 o 
  -2  -3   3      121.00      124.70      3.02 o 
  -1  -3   3     1740.51     1665.09     16.39 o 
   0  -3   3       39.71       45.61      1.58 o 
   1  -3   3     2782.56     2696.40     30.01 o 
   2  -3   3       32.32       31.00      2.95 o 
   3  -3   3      520.71      532.23      9.58 o 
   4  -3   3      419.14      427.83     12.45 o 
   5  -3   3      579.35      672.25     17.84 o 
   6  -3   3      220.60      225.48      9.71 o 
   7  -3   3       18.12       19.29      3.76 o 
   8  -3   3      212.86      224.67     10.67 o 
   9  -3   3      103.03       81.51      7.21 o 
  10  -3   3       54.82       69.15      7.21 o 
  11  -3   3      333.14      316.02     15.04 o 
  12  -3   3       31.30       25.66      6.17 o 
  13  -3   3       45.39       47.86      7.67 o 
  14  -3   3        5.97        1.84      4.41 o 
 -16  -2   3        5.02        2.61      4.45 o 
 -15  -2   3      106.93      101.72      9.86 o 
 -14  -2   3      136.66      139.93     10.82 o 
 -13  -2   3      315.79      298.88     14.66 o 
 -12  -2   3      299.26      273.60     13.43 o 
 -11  -2   3      587.06      604.85     19.94 o 
 -10  -2   3      964.45      935.30     28.96 o 
  -9  -2   3      206.46      206.70      6.20 o 
  -8  -2   3      203.40      201.32     11.13 o 
  -7  -2   3      326.06      337.71      7.53 o 
  -6  -2   3     1384.84     1392.81     34.82 o 
  -5  -2   3      177.03      195.46      4.86 o 
  -4  -2   3       41.27       34.66      2.22 o 
  -3  -2   3     5550.75     5537.60     69.94 o 
  -2  -2   3      650.73      626.29      7.42 o 
  -1  -2   3     2607.34     2555.82     23.72 o 
   0  -2   3      257.44      271.65      3.75 o 
   1  -2   3     1939.37     1919.38     21.78 o 
   2  -2   3      450.17      437.32      7.70 o 
   3  -2   3     1757.47     1849.61     29.62 o 
   4  -2   3     1696.42     1881.94     37.91 o 
   5  -2   3      185.55      210.66      8.60 o 
   6  -2   3      801.17      884.67     22.43 o 
   7  -2   3       48.43       42.23      4.91 o 
   8  -2   3      269.70      287.09     12.24 o 
   9  -2   3       46.72       41.04      5.64 o 
  10  -2   3      579.53      612.90     21.13 o 
  11  -2   3       55.46       71.99      8.09 o 
  12  -2   3      148.71      138.90     11.24 o 
  13  -2   3       48.03       34.59      7.13 o 
  14  -2   3      115.20      113.46     11.08 o 
 -16  -1   3        2.92        3.26      5.02 o 
 -15  -1   3       31.92       26.15      6.29 o 
 -14  -1   3        0.04        0.00      3.57 o 
 -13  -1   3      189.03      206.40     12.05 o 
 -12  -1   3      156.87      149.65      9.94 o 
 -11  -1   3      367.22      357.52     14.70 o 
 -10  -1   3        8.11        6.01      1.99 o 
  -9  -1   3       74.84       84.10      3.96 o 
  -8  -1   3        8.34       20.10      7.40 o 
  -7  -1   3      575.86      577.87     17.34 o 
  -6  -1   3     1652.67     1621.03     22.87 o 
  -5  -1   3      932.55      921.55     15.72 o 
  -4  -1   3     3277.01     3280.46     42.00 o 
  -3  -1   3     2366.26     2371.03     35.75 o 
  -2  -1   3     1679.14     1607.93     17.81 o 
  -1  -1   3    25558.58    25489.58    226.30 o 
   0  -1   3     1968.45     1947.08     21.26 o 
   1  -1   3      223.46      227.45      4.05 o 
   2  -1   3      703.15      735.06     11.08 o 
   3  -1   3     1439.43     1361.59     19.07 o 
   4  -1   3     1119.23     1195.13     26.05 o 
   5  -1   3     6616.15     7189.45    128.59 o 
   6  -1   3       73.40       64.94      5.22 o 
   7  -1   3      417.00      416.72     14.17 o 
   8  -1   3      451.46      422.77     15.21 o 
   9  -1   3       33.50       38.39      5.45 o 
  10  -1   3       56.07       69.26      7.52 o 
  11  -1   3      101.61      101.72      9.24 o 
  12  -1   3       41.66       51.20      7.56 o 
  13  -1   3       70.29       73.68      9.05 o 
  14  -1   3        5.00        5.98      5.18 o 
 -16   0   3        3.41        3.91      4.60 o 
 -15   0   3       19.08        2.49      4.45 o 
 -14   0   3       72.08       95.38      9.17 o 
 -13   0   3      134.65      146.50     10.63 o 
 -12   0   3        0.02        0.00      3.60 o 
 -11   0   3      119.59      115.22     13.46 o 
 -10   0   3        3.94        1.90      1.68 o 
  -9   0   3       80.57       87.26      4.33 o 
  -8   0   3      250.57      294.93      7.19 o 
  -7   0   3      655.15      697.77     12.20 o 
  -6   0   3      340.15      364.37      7.78 o 
  -5   0   3        3.72       12.36      2.51 o 
  -4   0   3     2688.55     2646.21     34.49 o 
  -3   0   3      975.25     1024.35     14.29 o 
  -2   0   3     2275.08     2239.43     30.28 o 
  -1   0   3    51277.12    56266.19   1384.60 o 
   0   0   3       21.90       21.50      1.53 o 
   1   0   3     4052.92     3933.16     49.20 o 
   2   0   3     5374.29     5559.74     84.92 o 
   3   0   3      885.10      898.20     23.69 o 
   4   0   3        0.32       20.00      3.97 o 
   5   0   3       19.02       16.78      1.35 o 
   6   0   3     2690.18     2466.95     49.93 o 
   7   0   3       38.60       35.94      4.49 o 
   8   0   3       38.13       41.38      5.14 o 
   9   0   3        2.83        0.96      3.18 o 
  10   0   3      179.41      166.24     10.63 o 
  11   0   3       36.22       51.85      6.98 o 
  12   0   3       19.77       23.74      5.98 o 
  13   0   3       27.67       37.77      7.40 o 
  14   0   3        1.20        0.00      4.26 o 
 -16   1   3        2.89        1.04      4.75 o 
 -15   1   3       33.00       34.36      7.13 o 
 -14   1   3        0.02        0.00      3.57 o 
 -13   1   3      185.35      186.53     11.78 o 
 -12   1   3      153.00      158.07     13.83 o 
 -11   1   3      374.83      358.66     19.71 o 
 -10   1   3        8.98        4.60      1.88 o 
  -9   1   3       70.36       69.72      3.72 o 
  -8   1   3        8.78       13.16      1.92 o 
  -7   1   3      564.61      577.77     11.82 o 
  -6   1   3     1626.69     1562.61     35.12 o 
  -5   1   3      911.88      906.61     20.01 o 
  -4   1   3     3248.90     3192.78     59.84 o 
  -3   1   3     2338.60     2354.18     44.15 o 
  -2   1   3     1659.31     1609.65     32.20 o 
  -1   1   3    25522.99    25987.62    460.50 o 
   0   1   3     1980.16     1902.45     40.78 o 
   1   1   3      242.57      259.38      5.69 o 
   4   1   3     1109.23     1220.49     17.47 o 
   5   1   3     6596.80     7132.86    135.16 o 
   6   1   3       70.18       72.15      3.06 o 
   7   1   3      404.65      417.82      8.49 o 
   8   1   3      452.10      434.95     15.36 o 
   9   1   3       30.79       35.17      5.33 o 
  10   1   3       54.55       47.94      6.56 o 
  11   1   3       97.72       90.21      9.17 o 
  12   1   3       42.47       41.03      7.29 o 
  13   1   3       72.14       96.19     10.13 o 
  14   1   3        5.00        6.67      5.22 o 
 -16   2   3        4.79        3.95      4.91 o 
 -15   2   3      109.41      133.98     11.66 o 
 -14   2   3      137.51      168.36     11.78 o 
 -13   2   3      314.59      314.31     14.97 o 
 -12   2   3      304.01      284.97      8.94 o 
 -11   2   3      596.59      605.53     17.42 o 
 -10   2   3      958.03      950.26     17.27 o 
  -9   2   3      208.24      205.90      6.37 o 
  -8   2   3      217.47      214.00      7.45 o 
  -7   2   3      327.77      332.59     10.71 o 
  -6   2   3     1381.82     1389.37     29.42 o 
  -5   2   3      181.36      191.16      7.14 o 
  -4   2   3       42.72       36.59      3.03 o 
  -3   2   3     5562.92     5695.90    100.32 o 
  -2   2   3      661.82      645.76      9.89 o 
  -1   2   3     2596.57     2539.81     34.20 o 
   0   2   3      262.22      271.36      6.96 o 
   1   2   3     1940.76     1864.20     34.79 o 
   2   2   3      444.48      428.59      8.92 o 
   5   2   3      188.53      215.27      7.22 o 
   6   2   3      791.85      861.74     14.47 o 
   7   2   3       49.06       48.52      5.64 o 
   8   2   3      262.08      275.40      7.22 o 
   9   2   3       48.19       41.27      5.64 o 
  10   2   3      580.96      597.77     20.82 o 
  11   2   3       54.38       53.73      7.44 o 
  12   2   3      149.34      161.96     11.58 o 
  13   2   3       48.28       59.64      8.59 o 
  14   2   3      115.40      116.33     11.43 o 
 -15   3   3        3.98        7.67      4.91 o 
 -14   3   3        6.75        6.56      4.33 o 
 -13   3   3       68.13       77.70      5.16 o 
 -12   3   3      254.96      240.10      9.40 o 
 -11   3   3      243.95      249.50      8.19 o 
 -10   3   3      148.67      143.79      8.69 o 
  -9   3   3      470.88      466.34     14.71 o 
  -8   3   3      550.74      566.64     16.10 o 
  -7   3   3     1198.22     1168.15     27.28 o 
  -6   3   3       50.25       50.51      4.30 o 
  -5   3   3     1686.40     1664.54     34.34 o 
  -4   3   3     1498.12     1581.65     32.82 o 
  -3   3   3      465.12      461.14     12.07 o 
  -2   3   3      115.36      120.50      5.30 o 
  -1   3   3     1756.66     1642.15     32.35 o 
   0   3   3       37.47       38.13      2.76 o 
   1   3   3     2783.62     2624.16     48.99 o 
   2   3   3       31.75       29.92      2.19 o 
   3   3   3      518.50      497.31     10.80 o 
   5   3   3      581.43      681.98     16.64 o 
   6   3   3      223.64      256.14      8.79 o 
   7   3   3       19.39       19.40      3.14 o 
   8   3   3      207.41      196.51      6.70 o 
   9   3   3       98.27       92.32      4.64 o 
  10   3   3       57.33       63.89      7.25 o 
  11   3   3      323.71      343.30     15.93 o 
  12   3   3       31.89       35.78      6.67 o 
  13   3   3       45.71       52.00      8.17 o 
  14   3   3        6.05        9.28      5.68 o 
 -15   4   3       13.78       12.96      4.83 o 
 -14   4   3        6.36        0.96      3.91 o 
 -13   4   3       11.54       14.79      3.19 o 
 -12   4   3      223.21      217.45      7.98 o 
 -11   4   3      389.46      364.89     10.12 o 
 -10   4   3      148.43      140.83      8.25 o 
  -9   4   3       33.57       30.53      4.68 o 
  -8   4   3      391.04      398.99     13.44 o 
  -7   4   3      158.52      171.78      8.25 o 
  -6   4   3     1328.21     1311.80     29.88 o 
  -5   4   3      247.56      226.33      8.98 o 
  -4   4   3     2489.69     2669.06     52.33 o 
  -3   4   3     1058.57     1134.54     24.86 o 
  -2   4   3     2952.93     3065.79     58.29 o 
  -1   4   3      871.24      927.05     21.11 o 
   0   4   3      912.77      851.19     18.69 o 
   1   4   3      324.66      299.41      8.64 o 
   2   4   3     2872.58     2840.04     52.60 o 
   3   4   3      754.92      833.31     17.62 o 
   4   4   3      493.70      489.58      8.57 o 
   5   4   3      193.03      193.52      8.14 o 
   6   4   3      997.33      950.44     22.82 o 
   7   4   3      247.71      237.63      9.52 o 
   8   4   3       25.07       31.41      4.14 o 
   9   4   3      366.86      357.80     12.59 o 
  10   4   3      259.05      251.46     12.97 o 
  11   4   3       14.95        6.86      4.45 o 
  12   4   3       35.68       37.77      6.94 o 
  13   4   3       16.62       14.88      5.64 o 
 -14   5   3       20.45       13.23      4.91 o 
 -13   5   3        1.34        0.00      2.25 o 
 -12   5   3       42.20       37.31      5.60 o 
 -11   5   3      157.75      160.09      9.51 o 
 -10   5   3       33.69       29.91      4.99 o 
  -9   5   3       83.49       71.69      6.37 o 
  -8   5   3      463.93      473.32     15.59 o 
  -7   5   3      130.59      131.09      7.52 o 
  -6   5   3      317.65      318.95     11.79 o 
  -5   5   3      198.58      207.65      8.83 o 
  -4   5   3      313.92      290.15     10.56 o 
  -3   5   3       51.07       55.58      4.53 o 
  -2   5   3      560.38      563.51     15.07 o 
  -1   5   3       59.91       53.70      4.07 o 
   0   5   3      184.78      172.62      6.98 o 
   1   5   3       25.62       29.34      3.11 o 
   2   5   3       35.78       34.02      3.18 o 
   3   5   3      843.79      757.30     17.20 o 
   4   5   3      352.57      370.75      7.74 o 
   5   5   3      405.17      385.93     12.90 o 
   6   5   3       45.32       42.07      4.76 o 
   7   5   3      957.84      873.06     22.84 o 
   8   5   3       28.52       23.05      4.30 o 
  10   5   3       25.95       26.73      4.72 o 
  11   5   3       38.15       27.00      5.83 o 
  12   5   3        3.31        5.22      4.29 o 
  13   5   3        4.70        3.72      5.25 o 
 -14   6   3       13.18       10.13      3.95 o 
 -13   6   3       48.66       63.05      7.25 o 
 -12   6   3        9.69        5.56      3.80 o 
 -11   6   3       47.36       46.10      6.10 o 
 -10   6   3      142.62      150.57      9.36 o 
  -9   6   3      168.79      173.02      9.97 o 
  -8   6   3      460.36      450.83     16.05 o 
  -7   6   3       10.10        4.06      3.34 o 
  -6   6   3       59.75       60.10      5.75 o 
  -5   6   3      175.11      170.32      8.63 o 
  -4   6   3       63.39       67.73      5.56 o 
  -3   6   3       33.37       29.45      3.87 o 
  -2   6   3      125.98      122.57      6.83 o 
  -1   6   3      104.37      114.13      6.25 o 
   0   6   3      563.32      606.60     16.02 o 
   1   6   3     1023.02     1073.47     24.33 o 
   2   6   3      578.61      583.40     15.22 o 
   3   6   3       14.95       12.19      4.72 o 
   4   6   3      754.04      709.62     20.07 o 
   5   6   3      154.79      176.59      9.09 o 
   6   6   3      170.94      155.73      8.98 o 
   7   6   3       69.22       73.06      6.67 o 
   8   6   3      138.50      136.49      8.67 o 
   9   6   3        4.99        9.20      3.83 o 
  10   6   3       52.17       46.33      5.75 o 
  12   6   3       60.01       65.96      8.44 o 
 -13   7   3       32.85       40.19      6.40 o 
 -12   7   3       40.14       38.20      6.44 o 
 -11   7   3       59.21       75.55      7.79 o 
 -10   7   3       14.91       13.19      4.53 o 
  -9   7   3        9.24        6.75      3.64 o 
  -8   7   3      195.63      178.56     10.28 o 
  -7   7   3      200.63      233.85     11.36 o 
  -6   7   3       30.85       36.97      5.14 o 
  -5   7   3      232.56      243.29     11.05 o 
  -4   7   3      100.27      103.18      7.21 o 
  -3   7   3       75.90       76.21      6.25 o 
  -2   7   3       56.06       50.20      4.95 o 
  -1   7   3      110.60      102.38      6.44 o 
   0   7   3       74.29       66.28      5.45 o 
   1   7   3       81.68       79.94      5.68 o 
   2   7   3       93.39       91.51      4.44 o 
   3   7   3       41.30       43.41      3.35 o 
   4   7   3      299.19      294.80     12.40 o 
   5   7   3       16.78       16.99      4.18 o 
   6   7   3      197.11      194.75     10.28 o 
   7   7   3       67.24       57.87      6.29 o 
   8   7   3        3.83        0.00      3.45 o 
   9   7   3       27.71       34.09      5.75 o 
  10   7   3       13.02       10.43      4.37 o 
  11   7   3       94.47       87.41      8.05 o 
 -12   8   3       16.15       18.87      5.68 o 
 -11   8   3       14.80       15.03      5.25 o 
 -10   8   3        1.55        8.44      4.56 o 
  -8   8   3       43.83       36.89      5.91 o 
  -7   8   3       90.75      103.18      8.28 o 
  -6   8   3      203.55      212.33     11.40 o 
  -5   8   3      271.62      277.42     12.59 o 
  -4   8   3       90.06       74.87      6.94 o 
  -3   8   3      249.33      275.45     11.78 o 
  -2   8   3      509.39      507.52     16.55 o 
  -1   8   3      300.86      298.37     12.05 o 
   0   8   3      432.96      426.54     14.48 o 
   1   8   3      136.50      140.80      7.50 o 
   2   8   3      635.97      652.26     14.14 o 
   3   8   3        0.67        0.00      2.42 o 
   4   8   3      297.08      319.84     13.66 o 
   5   8   3      121.11      124.74      8.86 o 
   6   8   3      308.70      297.34     13.62 o 
   7   8   3       38.97       44.64      6.44 o 
   8   8   3       35.61       41.46      6.06 o 
   9   8   3       32.21       36.39      6.14 o 
  10   8   3        2.80        3.87      3.99 o 
 -10   9   3        5.14        0.00      3.64 o 
  -9   9   3       27.64       21.55      5.91 o 
  -8   9   3       11.18        5.29      3.95 o 
  -7   9   3       30.97       27.11      5.45 o 
  -6   9   3       12.85       17.33      4.83 o 
  -5   9   3       13.61       16.68      4.72 o 
  -4   9   3       12.92        9.93      3.95 o 
  -3   9   3      101.40      116.26      8.21 o 
  -2   9   3       49.81       43.61      5.64 o 
  -1   9   3       52.83       74.21      6.75 o 
   0   9   3       39.88       38.39      3.90 o 
   1   9   3      320.17      298.63      9.12 o 
   2   9   3       27.57       22.98      3.34 o 
   3   9   3      256.19      264.04     13.20 o 
   4   9   3       32.02       31.98      5.79 o 
   5   9   3      122.96      130.76      9.51 o 
   6   9   3       61.79       53.88      7.02 o 
   7   9   3       23.06       25.81      5.94 o 
   8   9   3       23.81       34.48      6.63 o 
   9   9   3        7.00        1.04      4.37 o 
  -9  10   3       18.51       10.39      5.45 o 
  -8  10   3       12.98        5.48      4.37 o 
  -7  10   3        4.25        0.00      3.68 o 
  -6  10   3        7.26        0.65      3.99 o 
  -5  10   3       59.80       67.42      7.75 o 
  -4  10   3       76.15       78.51      7.90 o 
  -3  10   3       32.19       36.97      6.06 o 
  -2  10   3       90.99      107.38      5.95 o 
  -1  10   3       13.18       12.70      3.14 o 
   0  10   3       35.35       25.75      3.75 o 
   1  10   3       98.12       90.44      5.71 o 
   2  10   3        2.95        2.28      2.50 o 
   3  10   3        1.69        0.00      3.14 o 
   4  10   3       16.27       15.84      5.10 o 
   5  10   3       36.51       45.98      7.25 o 
   6  10   3       73.28       73.64      8.40 o 
   7  10   3       27.83       21.05      5.83 o 
  -6  11   3       22.35       34.47      6.60 o 
  -5  11   3        9.40        4.82      5.43 o 
  -4  11   3       42.82       38.63      4.95 o 
  -3  11   3       11.02       10.65      3.37 o 
  -2  11   3        9.52       12.16      4.20 o 
  -1  11   3       18.78       15.66      5.08 o 
   0  11   3       18.94       23.50      8.24 o 
   1  11   3       17.04       23.16      3.80 o 
   2  11   3       14.55       11.66      5.02 o 
   3  11   3       60.79       69.57      8.32 o 
   4  11   3       14.44       17.10      5.71 o 
   5  11   3       23.13       28.15      6.71 o 
  -6 -11   4       12.42       14.58      3.59 o 
  -5 -11   4       24.02       31.97      4.37 o 
  -4 -11   4       33.51       42.04      4.62 o 
  -3 -11   4       75.56       79.92      4.94 o 
  -2 -11   4        8.17        6.03      3.01 o 
  -1 -11   4       84.97       83.52      5.88 o 
   0 -11   4       29.99       31.99      4.28 o 
   1 -11   4       21.29       24.43      5.45 o 
   2 -11   4       14.06        8.32      4.52 o 
   3 -11   4       38.48       54.38      6.98 o 
   4 -11   4       29.13       25.66      6.02 o 
  -9 -10   4        3.80        4.52      4.41 o 
  -8 -10   4       46.34       52.19      6.60 o 
  -7 -10   4        3.67        2.80      3.57 o 
  -6 -10   4       12.70       15.65      3.41 o 
  -5 -10   4       21.92       24.80      3.77 o 
  -4 -10   4       69.82       64.14      4.91 o 
  -3 -10   4       91.04       95.82      4.80 o 
  -2 -10   4        8.70        5.77      2.96 o 
  -1 -10   4       40.73       47.92      3.75 o 
   0 -10   4       16.04       18.30      3.85 o 
   1 -10   4        6.27        8.90      4.06 o 
   2 -10   4      134.17      124.51      8.78 o 
   3 -10   4       19.16       17.72      4.64 o 
   4 -10   4       14.99       13.31      4.45 o 
   5 -10   4        0.07        0.00      3.18 o 
   6 -10   4       34.70       46.44      6.56 o 
   7 -10   4       38.66       42.76      6.90 o 
 -10  -9   4       26.93       16.22      4.76 o 
  -9  -9   4       39.66       48.63      6.17 o 
  -8  -9   4       12.62       14.19      4.06 o 
  -7  -9   4       17.01       14.82      3.00 o 
  -6  -9   4      130.81      115.55      5.86 o 
  -5  -9   4       25.63       25.64      3.72 o 
  -4  -9   4       28.93       26.41      3.53 o 
  -3  -9   4       45.62       47.41      5.78 o 
  -2  -9   4       65.94       65.04      3.84 o 
  -1  -9   4       82.38       73.40      4.04 o 
   0  -9   4       11.55        8.49      2.30 o 
   1  -9   4       19.69       28.81      6.25 o 
   2  -9   4      103.89      108.55      7.71 o 
   3  -9   4       43.37       56.91      5.98 o 
   4  -9   4      173.36      184.60     10.20 o 
   5  -9   4        2.36        4.06      3.26 o 
   6  -9   4       67.94       77.17      7.52 o 
   7  -9   4       65.25       66.50      7.17 o 
   8  -9   4        9.38       10.97      4.56 o 
 -12  -8   4       19.63       27.15      5.56 o 
 -11  -8   4        8.70        4.64      3.91 o 
 -10  -8   4       43.28       54.11      6.40 o 
  -9  -8   4       10.46       10.55      3.87 o 
  -8  -8   4       62.89       58.95      4.31 o 
  -7  -8   4       51.93       54.07     10.57 o 
  -6  -8   4      108.81      126.97      7.00 o 
  -5  -8   4        5.94        7.40      2.25 o 
  -4  -8   4      223.32      237.70      7.61 o 
  -3  -8   4        2.29        0.95      1.71 o 
  -2  -8   4      265.73      277.56      6.98 o 
  -1  -8   4      437.91      422.97      8.71 o 
   0  -8   4      152.91      144.18      5.01 o 
   1  -8   4       77.80       70.89      3.75 o 
   2  -8   4       14.40       15.34      2.98 o 
   3  -8   4      187.37      206.03      9.82 o 
   4  -8   4      275.47      252.39     11.36 o 
   5  -8   4       96.57       82.96      7.02 o 
   6  -8   4       33.40       24.12      4.83 o 
   7  -8   4       24.22       21.21      4.99 o 
   8  -8   4       17.70       20.90      5.02 o 
   9  -8   4       13.66       11.27      4.68 o 
  10  -8   4       14.25       14.57      5.18 o 
 -13  -7   4        3.49        6.44      4.22 o 
 -12  -7   4       32.98       32.79      5.60 o 
 -11  -7   4       43.10       61.28      6.60 o 
 -10  -7   4      102.47      100.95      7.56 o 
  -9  -7   4       29.45       27.73      4.49 o 
  -8  -7   4      334.80      352.32      9.38 o 
  -7  -7   4       25.70       27.50      3.14 o 
  -6  -7   4      263.38      259.66      7.60 o 
  -5  -7   4      117.87      115.16      5.06 o 
  -4  -7   4      161.94      154.21      5.76 o 
  -3  -7   4      579.82      561.02      9.68 o 
  -2  -7   4       69.05       67.86      3.25 o 
  -1  -7   4      331.02      340.13      6.15 o 
   0  -7   4       56.59       50.34      2.54 o 
   1  -7   4      336.00      324.00     11.26 o 
   2  -7   4      359.64      368.26      9.42 o 
   3  -7   4      335.17      347.47     12.51 o 
   4  -7   4      113.84      110.67      7.02 o 
   5  -7   4       16.88       14.27      3.91 o 
   6  -7   4      115.89      105.06      7.52 o 
   7  -7   4      135.53      113.62      8.25 o 
   8  -7   4       54.16       53.39      6.67 o 
   9  -7   4       21.74       16.91      4.79 o 
  10  -7   4       20.56       12.69      4.60 o 
  11  -7   4        1.46        1.23      3.83 o 
 -14  -6   4       17.75       14.73      4.79 o 
 -13  -6   4        4.90        6.21      4.26 o 
 -12  -6   4       13.45        9.36      3.95 o 
 -11  -6   4       47.60       39.81      5.64 o 
 -10  -6   4       43.20       48.90      5.75 o 
  -9  -6   4      154.91      162.49      6.10 o 
  -8  -6   4       93.57       85.17      4.45 o 
  -7  -6   4      597.67      603.43     12.22 o 
  -6  -6   4       89.46       89.33      4.24 o 
  -5  -6   4      159.76      156.01      5.40 o 
  -4  -6   4      290.61      275.07     12.21 o 
  -3  -6   4      242.64      248.39      5.55 o 
  -2  -6   4      656.16      638.24      8.79 o 
  -1  -6   4      239.98      239.87      6.32 o 
   0  -6   4     1137.91     1110.48     13.09 o 
   1  -6   4       52.99       54.94      3.02 o 
   2  -6   4      660.30      634.92     13.05 o 
   3  -6   4      225.28      237.75      6.04 o 
   4  -6   4      214.39      221.27      7.45 o 
   5  -6   4      178.27      190.24      7.39 o 
   6  -6   4      456.85      433.67     12.17 o 
   7  -6   4      111.08      110.62      7.83 o 
   8  -6   4      156.76      137.95      9.21 o 
   9  -6   4       91.38      100.91      8.63 o 
  10  -6   4       56.11       53.19      6.94 o 
  11  -6   4       67.17       57.11      7.44 o 
  12  -6   4       16.12       16.22      5.48 o 
 -14  -5   4       52.39       61.94      7.59 o 
 -13  -5   4       61.72       63.43      7.21 o 
 -12  -5   4       50.52       49.55      6.17 o 
 -11  -5   4       24.76       31.41      5.29 o 
 -10  -5   4      336.84      315.93     12.86 o 
  -9  -5   4      257.44      263.58      8.54 o 
  -8  -5   4      589.20      604.95     12.12 o 
  -7  -5   4      325.71      310.76      7.82 o 
  -6  -5   4      122.74      124.86      4.72 o 
  -5  -5   4      356.01      348.84      7.94 o 
  -4  -5   4     1758.78     1787.72     26.10 o 
  -3  -5   4       20.01       17.87      1.64 o 
  -2  -5   4      446.62      419.15      6.27 o 
  -1  -5   4      848.43      872.24     11.43 o 
   0  -5   4     1101.43     1151.66     13.09 o 
   1  -5   4      154.65      164.97      4.42 o 
   2  -5   4        3.25        3.50      1.22 o 
   3  -5   4      434.18      459.09      8.57 o 
   4  -5   4      148.18      143.61      4.66 o 
   5  -5   4       22.60       20.22      3.03 o 
   6  -5   4      240.70      258.30     10.98 o 
   7  -5   4        8.30        6.94      3.30 o 
   8  -5   4      390.72      400.00     15.09 o 
   9  -5   4       28.59       20.86      5.10 o 
  10  -5   4      116.68      112.39      8.94 o 
  11  -5   4       58.06       79.46      8.32 o 
  12  -5   4        1.08        2.84      4.22 o 
 -15  -4   4        6.70        4.87      4.56 o 
 -14  -4   4       92.20       94.89      8.97 o 
 -13  -4   4       20.37       16.34      4.68 o 
 -12  -4   4        1.30        0.00      2.80 o 
 -11  -4   4      392.86      342.65     14.17 o 
 -10  -4   4      660.64      663.59     18.83 o 
  -9  -4   4      148.25      159.48      5.70 o 
  -8  -4   4      481.68      506.65     10.60 o 
  -7  -4   4      118.66      145.28      4.99 o 
  -6  -4   4     1266.68     1294.09     19.86 o 
  -5  -4   4      235.99      272.72      6.46 o 
  -4  -4   4      425.77      420.63      8.38 o 
  -3  -4   4      229.78      242.14      4.23 o 
  -2  -4   4     1737.83     1863.72     18.82 o 
  -1  -4   4      212.71      213.69      3.87 o 
   0  -4   4     1334.77     1320.05     15.78 o 
   1  -4   4      798.35      848.99     11.92 o 
   2  -4   4     1187.95     1175.04     21.88 o 
   3  -4   4     1857.31     2014.50     24.84 o 
   4  -4   4      449.80      433.95      8.36 o 
   5  -4   4      271.31      287.50     10.63 o 
   6  -4   4      687.23      693.19     19.33 o 
   7  -4   4      434.26      432.87     15.17 o 
   8  -4   4      298.36      293.84     12.82 o 
   9  -4   4       44.21       42.80      6.06 o 
  10  -4   4      114.47      116.88      9.05 o 
  11  -4   4       37.02       37.24      6.48 o 
  12  -4   4       55.82       55.34      7.67 o 
  13  -4   4        0.94        0.00      4.33 o 
 -15  -3   4        1.17        5.83      4.29 o 
 -14  -3   4       18.51       16.57      5.02 o 
 -13  -3   4      126.28      127.31      9.59 o 
 -12  -3   4       94.90       92.90      8.02 o 
 -11  -3   4       39.01       44.45      5.79 o 
 -10  -3   4      114.68      105.02      5.27 o 
  -9  -3   4      127.26      131.97     12.72 o 
  -8  -3   4     1039.91      998.17     16.84 o 
  -7  -3   4       80.81       87.70      8.53 o 
  -6  -3   4     1226.24     1390.79     24.69 o 
  -5  -3   4      506.72      528.89     11.67 o 
  -4  -3   4     4269.37     4401.65     56.56 o 
  -3  -3   4      268.49      287.69      5.15 o 
  -2  -3   4      302.63      321.05      4.59 o 
  -1  -3   4      496.22      547.60      6.65 o 
   0  -3   4      469.08      445.29      5.88 o 
   1  -3   4      818.00      817.61     11.29 o 
   2  -3   4      216.86      230.14      4.97 o 
   3  -3   4      383.43      362.63      8.82 o 
   4  -3   4      975.97      993.50     16.07 o 
   5  -3   4      922.96      920.27     22.63 o 
   6  -3   4      106.87       89.30      6.25 o 
   7  -3   4      273.90      262.11     11.36 o 
   8  -3   4      564.48      534.37     17.90 o 
   9  -3   4       55.11       64.62      6.90 o 
  10  -3   4      102.34       97.77      8.52 o 
  11  -3   4       92.54       88.91      8.71 o 
  12  -3   4       26.75       20.82      5.91 o 
  13  -3   4       16.76       13.15      5.25 o 
 -16  -2   4        3.17        7.71      4.56 o 
 -15  -2   4        9.84       12.73      4.99 o 
 -14  -2   4       21.26       32.52      6.21 o 
 -13  -2   4      247.56      228.27     12.70 o 
 -12  -2   4      588.25      560.38     19.43 o 
 -11  -2   4      382.30      386.08     29.20 o 
 -10  -2   4      294.06      299.77      8.09 o 
  -9  -2   4      259.92      249.15     13.32 o 
  -8  -2   4     1115.66     1093.98     17.76 o 
  -7  -2   4      231.78      216.47      6.39 o 
  -6  -2   4     1401.63     1438.03     21.06 o 
  -5  -2   4      268.64      274.51      6.06 o 
  -4  -2   4     2588.19     2543.58     37.85 o 
  -3  -2   4     1103.44     1003.58     12.44 o 
  -2  -2   4     3939.49     3783.25     34.63 o 
  -1  -2   4     1946.66     1952.69     20.69 o 
   0  -2   4     1060.46     1039.42     12.91 o 
   1  -2   4     4820.59     4960.88     52.98 o 
   2  -2   4      652.47      615.59      9.22 o 
   3  -2   4     2248.77     2425.61     32.79 o 
   4  -2   4      421.49      389.55      7.90 o 
   5  -2   4      819.83      800.20     20.39 o 
   6  -2   4      209.19      187.89      8.87 o 
   7  -2   4      161.37      147.49      8.36 o 
   8  -2   4      196.38      228.57     11.28 o 
   9  -2   4       22.51       27.42      5.10 o 
  10  -2   4      219.44      193.77     11.63 o 
  11  -2   4      145.98      135.84     10.59 o 
  12  -2   4       12.85       20.71      5.79 o 
  13  -2   4       13.57       22.43      6.29 o 
  14  -2   4       18.55       23.81      6.52 o 
 -16  -1   4       12.88       17.49      6.14 o 
 -15  -1   4       29.95       20.44      5.60 o 
 -14  -1   4       11.36       18.64      5.45 o 
 -13  -1   4      166.76      179.81     11.47 o 
 -12  -1   4      190.32      175.49     10.74 o 
 -11  -1   4      160.91      145.72      5.87 o 
 -10  -1   4      114.15      123.38      5.07 o 
  -9  -1   4       34.60       34.20      2.86 o 
  -8  -1   4      241.93      255.90      6.68 o 
  -7  -1   4      238.23      225.49      6.95 o 
  -6  -1   4     1078.07     1149.90     17.46 o 
  -5  -1   4     1505.59     1552.82     22.11 o 
  -4  -1   4     2368.53     2303.82     30.47 o 
  -3  -1   4      321.35      326.02      4.98 o 
  -2  -1   4      501.47      464.39      6.21 o 
  -1  -1   4     2670.75     2556.65     34.03 o 
   0  -1   4      127.88      115.91      2.56 o 
   1  -1   4     4672.34     4606.40     49.38 o 
   2  -1   4      735.99      853.42     12.75 o 
   3  -1   4     2486.64     2518.50     35.06 o 
   4  -1   4      446.19      419.98      7.84 o 
   5  -1   4     1052.33     1009.32     24.16 o 
   6  -1   4      387.18      379.41     12.98 o 
   7  -1   4      665.14      684.66     19.72 o 
   8  -1   4       80.15       74.99      6.67 o 
   9  -1   4       81.16       79.93      7.48 o 
  10  -1   4       38.77       29.80      5.71 o 
  11  -1   4      112.24      103.18      9.28 o 
  12  -1   4      119.02      102.22      9.78 o 
  13  -1   4        4.56        0.00      4.45 o 
  14  -1   4        0.42        4.56      5.02 o 
 -16   0   4        1.13        0.00      3.91 o 
 -15   0   4       18.79       18.68      5.83 o 
 -14   0   4       12.38       14.69      5.33 o 
 -13   0   4      711.48      747.19     24.13 o 
 -12   0   4      587.99      624.64     15.19 o 
 -11   0   4       36.73       40.65      3.89 o 
 -10   0   4      770.39      745.72     14.32 o 
  -9   0   4      155.38      157.15      9.65 o 
  -8   0   4       73.16      106.17      8.57 o 
  -7   0   4      196.64      184.36      5.29 o 
  -6   0   4     1926.08     1985.24     27.66 o 
  -5   0   4     2065.58     2113.41     28.66 o 
  -4   0   4      305.43      328.58      6.14 o 
  -3   0   4      718.94      696.84      8.79 o 
  -2   0   4        0.57        0.00      0.84 o 
  -1   0   4     1319.43     1290.69     19.04 o 
   0   0   4        0.76        3.26      1.10 o 
   1   0   4     7487.24     7659.52    136.03 o 
   2   0   4     2371.22     2510.45     38.27 o 
   3   0   4        2.41        7.46      1.06 o 
   4   0   4      126.15      121.80      3.26 o 
   5   0   4        0.10        0.71      0.96 o 
   6   0   4      232.05      271.21     10.71 o 
   7   0   4      180.30      186.91      9.25 o 
   8   0   4       23.67       19.75      4.22 o 
   9   0   4        2.61        1.80      2.80 o 
  10   0   4      348.52      332.87     15.05 o 
  11   0   4      410.52      395.12     17.47 o 
  12   0   4      232.06      255.99     14.77 o 
  13   0   4       49.80       57.18      8.40 o 
  14   0   4      119.31      138.08     12.50 o 
 -16   1   4       13.35       12.88      5.87 o 
 -15   1   4       31.15       33.21      6.52 o 
 -14   1   4       10.37       11.39      4.72 o 
 -13   1   4      165.27      161.58     10.74 o 
 -12   1   4      187.18      179.10      7.14 o 
 -11   1   4      159.76      147.04      6.01 o 
 -10   1   4      110.34      109.28      5.47 o 
  -9   1   4       34.03       34.59      5.60 o 
  -8   1   4      243.56      262.68      6.82 o 
  -7   1   4      242.72      219.08      5.86 o 
  -6   1   4     1056.00     1140.71     17.46 o 
  -5   1   4     1527.53     1581.67     22.08 o 
  -4   1   4     2367.86     2286.69     43.97 o 
  -3   1   4      314.46      313.61      6.38 o 
  -2   1   4      506.82      468.28     12.09 o 
  -1   1   4     2685.42     2551.18     34.80 o 
   0   1   4      132.41      124.27      3.59 o 
   1   1   4     4630.27     4654.24     81.69 o 
   2   1   4      747.93      839.76     16.30 o 
   3   1   4     2500.73     2533.24     47.65 o 
   4   1   4      436.21      393.99     11.80 o 
   5   1   4     1062.88     1046.47     38.72 o 
   6   1   4      380.51      389.38      7.89 o 
   7   1   4      673.26      662.04     19.53 o 
   8   1   4       84.14       87.68      6.98 o 
   9   1   4       77.99       81.93      7.56 o 
  10   1   4       39.55       40.42      6.33 o 
  11   1   4      106.90      114.69     10.13 o 
  12   1   4      118.53      122.40     10.89 o 
  13   1   4        5.36       11.62      5.68 o 
  14   1   4        0.49        4.06      4.91 o 
 -16   2   4        3.11        1.04      4.45 o 
 -15   2   4        9.94        1.04      4.68 o 
 -14   2   4       21.64        9.05      4.41 o 
 -13   2   4      250.66      239.64      8.43 o 
 -12   2   4      586.58      552.04     13.00 o 
 -11   2   4      378.73      370.24      9.90 o 
 -10   2   4      293.78      287.87      8.19 o 
  -9   2   4      251.32      228.25      6.87 o 
  -8   2   4     1123.34     1079.14     18.39 o 
  -7   2   4      219.50      188.65      8.02 o 
  -6   2   4     1400.26     1405.99     30.38 o 
  -5   2   4      251.22      275.58      9.06 o 
  -4   2   4     2542.28     2542.59     48.70 o 
  -3   2   4     1121.86     1020.45     23.14 o 
  -2   2   4     3921.48     3792.85     50.10 o 
  -1   2   4     1922.02     1886.78     26.90 o 
   0   2   4     1077.42     1064.35     23.94 o 
   1   2   4     4830.74     4896.17     87.41 o 
   2   2   4      667.66      656.64     12.70 o 
   5   2   4      828.46      829.17     18.32 o 
   6   2   4      202.75      192.07      5.42 o 
   7   2   4      164.27      150.51      7.10 o 
   8   2   4      192.97      226.42     11.24 o 
   9   2   4       21.82       23.74      4.87 o 
  10   2   4      222.06      194.42     11.78 o 
  11   2   4      146.49      147.34     10.74 o 
  12   2   4       13.15       16.76      5.64 o 
  13   2   4       13.09       17.56      5.79 o 
  14   2   4       18.54       17.33      6.44 o 
 -15   3   4        1.25        0.00      3.41 o 
 -14   3   4       18.07       18.37      5.37 o 
 -13   3   4      128.55      133.84      6.47 o 
 -12   3   4       93.08       87.75      5.34 o 
 -11   3   4       40.19       45.02      3.87 o 
 -10   3   4      114.19      100.07      5.08 o 
  -9   3   4      128.21      137.53      7.71 o 
  -8   3   4     1036.72     1016.41     24.56 o 
  -7   3   4       83.65       81.55      5.68 o 
  -6   3   4     1202.95     1354.82     30.11 o 
  -4   3   4     4256.42     4414.38     81.48 o 
  -3   3   4      283.51      299.00      9.18 o 
  -2   3   4      297.07      328.36      9.53 o 
  -1   3   4      487.48      523.29     11.17 o 
   0   3   4      469.86      445.36     10.96 o 
   1   3   4      849.63      842.09     17.26 o 
   2   3   4      214.26      229.84      6.30 o 
   3   3   4      385.45      365.38      8.18 o 
   4   3   4      969.81      969.34     18.33 o 
   5   3   4      926.22      927.51     21.17 o 
   6   3   4      102.17       96.32      5.41 o 
   7   3   4      279.53      285.06      9.83 o 
   8   3   4      563.67      549.55     11.62 o 
   9   3   4       52.83       40.77      5.91 o 
  10   3   4      103.59      102.34      8.94 o 
  11   3   4       92.52       89.64      8.98 o 
  12   3   4       26.32       23.39      6.48 o 
  13   3   4       15.91       15.61      5.60 o 
 -15   4   4        7.47        1.42      4.45 o 
 -14   4   4       90.80       86.70      5.82 o 
 -13   4   4       21.68       23.68      3.52 o 
 -12   4   4        1.18        0.00      2.88 o 
 -11   4   4      396.26      365.26     13.97 o 
 -10   4   4      663.52      666.08     19.83 o 
  -9   4   4      149.70      156.72      8.48 o 
  -8   4   4      477.68      519.90     16.21 o 
  -7   4   4      123.42      141.64      7.56 o 
  -6   4   4     1275.51     1266.08     29.33 o 
  -5   4   4      243.59      263.60      9.94 o 
  -4   4   4      419.19      436.91     12.87 o 
  -3   4   4      233.76      236.94      8.75 o 
  -2   4   4     1729.81     1879.77     37.63 o 
  -1   4   4      213.68      205.95      7.56 o 
   0   4   4     1334.50     1316.45     27.14 o 
   1   4   4      795.41      849.91     18.51 o 
   2   4   4     1203.83     1191.06     23.87 o 
   3   4   4     1882.21     1985.65     37.53 o 
   5   4   4      278.96      274.96     10.06 o 
   6   4   4      673.97      665.41     17.95 o 
   7   4   4      435.70      420.89     13.40 o 
   8   4   4      297.63      309.19     11.21 o 
   9   4   4       44.33       38.02      3.66 o 
  10   4   4      111.62      128.77      9.86 o 
  11   4   4       37.40       39.31      6.67 o 
  12   4   4       55.54       55.53      8.09 o 
  13   4   4        0.96        0.69      4.49 o 
 -14   5   4       51.91       53.29      5.02 o 
 -13   5   4       61.79       56.74      4.82 o 
 -12   5   4       49.07       54.65      6.44 o 
 -11   5   4       26.36       36.81      5.48 o 
 -10   5   4      339.67      331.05     13.40 o 
  -9   5   4      252.73      260.45     11.82 o 
  -8   5   4      584.77      571.88     18.02 o 
  -7   5   4      317.78      313.51     12.05 o 
  -6   5   4      126.25      125.18      7.29 o 
  -5   5   4      351.04      362.51     12.33 o 
  -4   5   4     1749.78     1792.80     38.19 o 
  -3   5   4       19.95       23.97      3.37 o 
  -2   5   4      446.93      430.79     12.72 o 
  -1   5   4      855.29      870.80     20.55 o 
   0   5   4     1107.67     1146.04     25.16 o 
   1   5   4      155.68      153.94      6.41 o 
   2   5   4        4.13        2.84      1.65 o 
   3   5   4      438.76      461.88     11.75 o 
   5   5   4       24.34       23.93      3.91 o 
   6   5   4      250.69      272.93     10.90 o 
   7   5   4        9.86        9.20      3.34 o 
   8   5   4      384.21      372.09     13.59 o 
   9   5   4       25.43       27.19      4.76 o 
  11   5   4       57.73       70.26      8.28 o 
  12   5   4        1.07        0.00      3.95 o 
 -14   6   4       17.20       25.54      4.09 o 
 -13   6   4        4.44        0.00      3.41 o 
 -12   6   4       14.42       10.01      4.49 o 
 -11   6   4       48.71       64.39      7.02 o 
 -10   6   4       43.42       44.03      5.98 o 
  -9   6   4      157.22      165.54      9.59 o 
  -8   6   4       96.56       93.13      7.17 o 
  -6   6   4       91.57       93.67      6.90 o 
  -5   6   4      157.35      156.08      8.48 o 
  -4   6   4      294.74      280.33     10.90 o 
  -3   6   4      236.28      237.34      9.90 o 
  -2   6   4      672.59      672.50     17.95 o 
  -1   6   4      237.32      253.31      9.56 o 
   0   6   4     1125.46     1074.11     25.22 o 
   1   6   4       55.05       63.78      4.64 o 
   2   6   4      643.07      639.06     16.22 o 
   3   6   4      224.77      226.80      8.25 o 
   4   6   4      214.21      214.27     10.09 o 
   5   6   4      182.45      192.03      9.63 o 
   6   6   4      458.35      450.17     15.51 o 
   7   6   4      111.87      100.77      7.59 o 
   8   6   4      159.00      163.23      9.40 o 
   9   6   4       93.16       84.69      7.33 o 
  10   6   4       56.10       58.56      6.44 o 
  12   6   4       15.97       19.63      5.87 o 
 -13   7   4        3.53        9.82      4.60 o 
 -12   7   4       32.00       31.64      5.79 o 
 -11   7   4       42.56       37.39      6.21 o 
 -10   7   4      103.85       82.96      8.05 o 
  -9   7   4       29.46       29.45      5.25 o 
  -8   7   4      324.48      350.14     14.62 o 
  -7   7   4       24.72       25.31      4.76 o 
  -6   7   4      265.44      240.12     11.44 o 
  -5   7   4      116.97      118.76      7.94 o 
  -4   7   4      155.75      159.83      8.63 o 
  -3   7   4      573.66      575.72     17.40 o 
  -2   7   4       73.07       70.34      5.64 o 
  -1   7   4      326.72      336.00     12.21 o 
   0   7   4       58.01       60.48      5.02 o 
   1   7   4      336.87      352.67     11.75 o 
   2   7   4      360.76      363.59     11.98 o 
   4   7   4      112.85       92.45      7.60 o 
   5   7   4       18.69       13.81      4.37 o 
   6   7   4      115.88      119.06      8.29 o 
   7   7   4      135.49      141.43      9.21 o 
   8   7   4       53.51       46.87      6.02 o 
   9   7   4       21.78       10.97      4.45 o 
  10   7   4       20.46        9.36      4.45 o 
 -12   8   4       19.39       16.53      5.45 o 
 -11   8   4        9.17        4.83      4.52 o 
 -10   8   4       44.40       31.37      6.06 o 
  -9   8   4       11.50       13.31      4.76 o 
  -8   8   4       61.18       59.22      6.83 o 
  -7   8   4       50.18       45.79      6.21 o 
  -6   8   4      109.68      103.07      8.32 o 
  -5   8   4        6.82        6.14      3.37 o 
  -4   8   4      229.14      246.54     11.63 o 
  -3   8   4        1.91        7.59      3.34 o 
  -2   8   4      273.23      276.97     11.78 o 
  -1   8   4      434.90      456.02     15.20 o 
   0   8   4      150.59      151.15      8.40 o 
   1   8   4       78.02       95.73      6.75 o 
   2   8   4       14.09       13.78      2.75 o 
   3   8   4      189.99      199.74     10.78 o 
   4   8   4      273.49      269.35     12.63 o 
   5   8   4       96.66      112.57      8.52 o 
   6   8   4       31.98       24.31      5.56 o 
   7   8   4       25.51       32.14      5.87 o 
   8   8   4       18.11       27.42      5.37 o 
   9   8   4       13.80       17.60      5.41 o 
  10   8   4       14.56        6.56      4.45 o 
 -10   9   4       27.24       31.18      6.14 o 
  -9   9   4       40.51       42.15      6.67 o 
  -8   9   4       12.17        9.93      4.26 o 
  -7   9   4       17.03       13.92      4.72 o 
  -6   9   4      130.00      116.27      9.13 o 
  -5   9   4       26.01       38.16      5.83 o 
  -4   9   4       27.84       19.56      4.87 o 
  -3   9   4       45.07       46.90      6.06 o 
  -2   9   4       66.78       66.77      6.67 o 
  -1   9   4       83.62       79.51      6.94 o 
   0   9   4       11.58        9.97      3.72 o 
   1   9   4       19.26       22.15      3.37 o 
   2   9   4      101.47      105.06      8.86 o 
   3   9   4       43.71       48.63      6.79 o 
   4   9   4      172.68      214.10     12.01 o 
   5   9   4        2.40        0.12      3.72 o 
   6   9   4       67.69       79.66      8.51 o 
   7   9   4       66.16       54.15      7.44 o 
   8   9   4        8.74       13.08      5.10 o 
  -9  10   4        4.09        8.67      4.99 o 
  -8  10   4       44.72       39.77      7.06 o 
  -7  10   4        3.58        4.18      4.10 o 
  -6  10   4       13.26       14.42      5.10 o 
  -5  10   4       21.67       20.55      5.22 o 
  -4  10   4       69.00       65.05      7.29 o 
  -3  10   4       91.74      102.64      8.71 o 
  -2  10   4        8.42        6.48      3.83 o 
  -1  10   4       41.21       39.60      4.14 o 
   0  10   4       16.36       17.94      5.29 o 
   1  10   4        6.59        6.69      3.74 o 
   2  10   4      133.22      154.12     10.47 o 
   3  10   4       20.66       17.14      5.75 o 
   4  10   4       15.45       13.96      5.52 o 
   5  10   4        0.03        0.00      4.22 o 
   6  10   4       33.62       36.97      6.90 o 
   7  10   4       39.81       46.63      7.75 o 
  -6  11   4       12.23       15.30      5.91 o 
  -5  11   4       24.03       36.09      6.71 o 
  -4  11   4       32.53       36.85      6.52 o 
  -3  11   4       75.69       98.29      6.22 o 
  -2  11   4        7.61       11.29      3.17 o 
  -1  11   4       85.48       91.79      6.10 o 
   0  11   4       30.46       37.12      4.34 o 
   1  11   4       22.33       24.24      6.25 o 
   2  11   4       13.87       25.88      6.52 o 
   3  11   4       37.27       39.00      7.32 o 
   4  11   4       28.32       28.03      6.75 o 
  -6 -11   5       49.56       50.68      5.19 o 
  -5 -11   5       39.40       42.63      4.81 o 
  -4 -11   5        9.89       14.19      3.54 o 
  -3 -11   5       24.20       23.27      3.28 o 
  -2 -11   5        2.07        4.25      2.53 o 
  -1 -11   5       25.21       29.74      5.81 o 
   0 -11   5       13.68       12.18      3.59 o 
   1 -11   5       29.72       31.29      6.10 o 
   2 -11   5       11.37        8.97      4.49 o 
   3 -11   5       12.29       16.91      5.18 o 
  -9 -10   5       24.20       27.61      5.64 o 
  -8 -10   5       30.52       37.97      5.91 o 
  -7 -10   5       21.43       24.71      7.38 o 
  -6 -10   5       26.73       33.76      4.15 o 
  -5 -10   5       48.96       54.64      5.52 o 
  -4 -10   5      103.37      103.22      7.42 o 
  -3 -10   5        5.84        8.65      2.42 o 
  -2 -10   5       12.81       11.46      2.56 o 
  -1 -10   5        3.08        8.49      2.44 o 
   0 -10   5       43.36       46.27      3.77 o 
   1 -10   5       41.94       47.52      6.29 o 
   2 -10   5       17.76       27.88      5.29 o 
   3 -10   5       29.88       36.93      5.83 o 
   4 -10   5       23.11       24.96      5.25 o 
   5 -10   5        7.75        0.00      3.30 o 
   6 -10   5        9.92        7.78      4.45 o 
 -10  -9   5        5.34       10.43      4.22 o 
  -9  -9   5       11.37       13.96      4.37 o 
  -8  -9   5       64.33       60.09      4.70 o 
  -7  -9   5        8.86        4.62      2.67 o 
  -6  -9   5       17.88       16.99      3.14 o 
  -5  -9   5      132.29      149.70      6.63 o 
  -4  -9   5       66.76       55.58     10.39 o 
  -3  -9   5      200.42      195.26      6.10 o 
  -2  -9   5       51.54       57.96      3.69 o 
  -1  -9   5      241.58      243.58      6.85 o 
   0  -9   5       20.88       21.94      2.88 o 
   1  -9   5       69.61       69.26      5.05 o 
   2  -9   5        7.79        2.38      3.18 o 
   3  -9   5       78.13       63.63      6.44 o 
   4  -9   5      116.22      101.57      7.90 o 
   5  -9   5       12.38       11.93      4.56 o 
   6  -9   5       28.70       21.97      5.10 o 
   7  -9   5        1.27        0.00      3.11 o 
   8  -9   5       21.06       18.71      5.29 o 
 -12  -8   5        8.16        5.87      3.91 o 
 -11  -8   5        7.95       16.18      4.56 o 
 -10  -8   5       11.93       17.41      4.33 o 
  -9  -8   5       71.00       64.70      6.33 o 
  -8  -8   5       11.17       12.98      2.83 o 
  -7  -8   5       81.97       85.89      6.29 o 
  -6  -8   5        1.97        2.40      2.24 o 
  -5  -8   5       92.73       81.88      4.78 o 
  -4  -8   5      238.43      239.80     24.60 o 
  -3  -8   5       32.98       32.55      2.82 o 
  -2  -8   5       72.69       73.07      3.75 o 
  -1  -8   5       90.22       91.28      4.13 o 
   0  -8   5      245.73      240.16     12.70 o 
   1  -8   5      186.26      183.63      7.02 o 
   2  -8   5       86.09       85.93      5.04 o 
   3  -8   5       21.76       24.50      4.53 o 
   4  -8   5        6.28        2.76      3.22 o 
   5  -8   5      148.59      145.89      8.90 o 
   6  -8   5       19.19       15.91      4.45 o 
   7  -8   5        6.50        8.97      4.14 o 
   8  -8   5       11.92       13.88      4.56 o 
   9  -8   5        0.31        0.00      3.60 o 
 -13  -7   5       10.47       11.31      4.52 o 
 -12  -7   5        2.13        0.92      3.30 o 
 -11  -7   5       11.38       10.01      3.95 o 
 -10  -7   5       47.83       48.40      5.79 o 
  -9  -7   5        1.11        3.83      2.24 o 
  -8  -7   5       14.70       20.42      2.87 o 
  -7  -7   5       28.28       31.09      3.21 o 
  -6  -7   5      102.52      103.19     13.25 o 
  -5  -7   5       26.14       24.94      2.84 o 
  -4  -7   5       22.20       22.43      3.62 o 
  -3  -7   5       22.15       20.29      2.27 o 
  -2  -7   5      131.06      128.24      3.84 o 
  -1  -7   5      133.90      147.26      4.07 o 
   0  -7   5      503.98      518.57      8.19 o 
   1  -7   5        1.64        3.97      1.76 o 
   2  -7   5      599.22      623.82     11.14 o 
   3  -7   5      695.49      673.55     14.16 o 
   4  -7   5      148.00      142.78      8.02 o 
   5  -7   5       56.65       55.57      5.75 o 
   6  -7   5       38.83       41.69      5.37 o 
   7  -7   5      104.13      116.60      8.55 o 
   8  -7   5       98.77      101.03      8.44 o 
   9  -7   5       25.83       26.81      5.45 o 
  10  -7   5        0.95        0.00      3.07 o 
 -14  -6   5        5.68        5.94      4.37 o 
 -13  -6   5       12.43        9.78      3.95 o 
 -12  -6   5       20.85       21.59      4.91 o 
 -11  -6   5       35.87       29.38      5.02 o 
 -10  -6   5      192.48      192.14      9.71 o 
  -9  -6   5       58.48       59.37      4.07 o 
  -8  -6   5       10.03        5.27      3.59 o 
  -7  -6   5       43.49       44.83      3.38 o 
  -6  -6   5       34.12       41.52      4.97 o 
  -5  -6   5      109.89      111.90      4.58 o 
  -4  -6   5      153.58      160.15      5.48 o 
  -3  -6   5      531.66      537.97      7.94 o 
  -2  -6   5      811.88      831.55     10.64 o 
  -1  -6   5      130.68      143.15      6.17 o 
   0  -6   5      194.76      195.44      6.67 o 
   1  -6   5       87.00       96.20      4.24 o 
   2  -6   5      271.87      257.83      7.51 o 
   3  -6   5      225.47      226.92      6.93 o 
   4  -6   5       73.08       67.95      3.65 o 
   5  -6   5      710.31      726.15     19.91 o 
   6  -6   5      234.98      232.19     10.67 o 
   7  -6   5      138.52      148.82     19.49 o 
   8  -6   5      348.08      333.15     11.88 o 
   9  -6   5        7.03        5.83      3.91 o 
  10  -6   5       80.38       93.28      8.86 o 
  11  -6   5        9.66        7.75      4.83 o 
 -15  -5   5        2.78        0.00      3.57 o 
 -14  -5   5        4.28        7.29      4.26 o 
 -13  -5   5        9.60       12.00      4.45 o 
 -12  -5   5       25.97       23.97      4.91 o 
 -11  -5   5       24.86       23.51      4.76 o 
 -10  -5   5      312.77      339.02      9.24 o 
  -9  -5   5      206.14      195.30      6.81 o 
  -8  -5   5      254.07      263.42      7.35 o 
  -7  -5   5      156.71      153.90      5.35 o 
  -6  -5   5      244.86      262.82      6.88 o 
  -5  -5   5      126.48      112.04      6.21 o 
  -4  -5   5      327.72      329.21      7.75 o 
  -3  -5   5     1924.21     2027.02     20.88 o 
  -2  -5   5       77.23       77.22      2.64 o 
  -1  -5   5      129.13      141.42      3.39 o 
   0  -5   5      218.15      227.15      4.48 o 
   1  -5   5      609.87      650.80     10.93 o 
   2  -5   5      200.92      192.51      7.37 o 
   3  -5   5      157.98      145.50      4.61 o 
   4  -5   5      191.19      206.56      7.58 o 
   5  -5   5      248.46      243.23      8.48 o 
   6  -5   5      125.60      115.08     11.89 o 
   7  -5   5      170.65      190.94     10.01 o 
   8  -5   5      199.69      203.00     11.01 o 
   9  -5   5        8.06        7.02      3.80 o 
  10  -5   5       17.65       21.44      5.22 o 
  11  -5   5        8.52        1.76      4.03 o 
  12  -5   5        5.66        2.65      4.45 o 
 -15  -4   5       20.26       27.42      6.14 o 
 -14  -4   5        4.37        0.00      2.99 o 
 -13  -4   5        8.16        8.40      4.14 o 
 -12  -4   5       69.07       63.40      6.79 o 
 -11  -4   5       69.69       75.48      6.83 o 
 -10  -4   5      138.44      132.61      5.64 o 
  -9  -4   5      340.73      328.81     11.04 o 
  -8  -4   5      120.34      136.31      5.09 o 
  -7  -4   5      159.37      145.81      4.99 o 
  -6  -4   5      514.38      544.18     10.49 o 
  -5  -4   5       44.25       48.71      5.37 o 
  -4  -4   5     2932.81     2897.31     41.92 o 
  -3  -4   5      632.81      671.26      8.40 o 
  -2  -4   5     2402.91     2408.69     23.72 o 
  -1  -4   5     2048.11     2039.18     20.68 o 
   0  -4   5       52.07       44.61      1.91 o 
   1  -4   5      315.99      322.94     11.07 o 
   2  -4   5       98.96       90.31      3.34 o 
   3  -4   5      181.41      170.51      4.76 o 
   4  -4   5       20.65       23.39      2.21 o 
   5  -4   5      225.15      230.99      9.63 o 
   6  -4   5       44.85       45.83      4.99 o 
   7  -4   5      262.04      248.34     11.55 o 
   8  -4   5       60.06       70.15      6.83 o 
   9  -4   5       49.03       51.93      6.44 o 
  10  -4   5      165.65      171.25     10.89 o 
  11  -4   5        5.46        5.98      4.41 o 
  12  -4   5        5.05        9.97      4.75 o 
  13  -4   5       23.58       36.70      7.29 o 
 -15  -3   5       36.67       44.33      6.98 o 
 -14  -3   5       31.53       32.33      6.10 o 
 -13  -3   5      115.93      128.69      9.21 o 
 -12  -3   5      110.02      113.04      8.59 o 
 -11  -3   5      320.21      318.75     10.80 o 
 -10  -3   5      168.49      161.79      6.03 o 
  -9  -3   5      148.08      150.85      5.49 o 
  -8  -3   5      469.47      460.37     10.60 o 
  -7  -3   5      197.84      213.46      5.98 o 
  -6  -3   5     1085.78     1100.21     17.28 o 
  -5  -3   5      206.93      225.26      5.54 o 
  -4  -3   5      139.58      139.45      4.61 o 
  -3  -3   5      288.10      266.50      5.03 o 
  -2  -3   5     1189.51     1178.74     13.17 o 
  -1  -3   5     2701.64     2781.91     26.53 o 
   0  -3   5     1524.16     1595.80     19.26 o 
   1  -3   5      812.75      818.47     11.49 o 
   2  -3   5      349.26      381.34      7.05 o 
   3  -3   5     2440.35     2492.24     29.69 o 
   4  -3   5      151.87      151.66      4.92 o 
   5  -3   5      275.42      302.73      7.56 o 
   6  -3   5     1262.62     1236.67     29.69 o 
   7  -3   5      151.23      131.82      8.25 o 
   8  -3   5        9.78       11.01      3.91 o 
   9  -3   5       69.21       74.18      7.25 o 
  10  -3   5       20.47       16.03      4.83 o 
  11  -3   5       25.50       13.77      4.64 o 
  12  -3   5        3.09        2.22      4.06 o 
  13  -3   5       21.94       30.72      7.25 o 
 -16  -2   5       15.74       14.65      5.25 o 
 -15  -2   5       23.06       32.56      6.14 o 
 -14  -2   5       94.95      101.79      9.05 o 
 -13  -2   5      148.30      133.38      9.71 o 
 -12  -2   5      351.63      344.38     14.43 o 
 -11  -2   5      194.07      179.86      6.59 o 
 -10  -2   5       17.14       20.76      2.68 o 
  -9  -2   5      303.31      290.18      9.98 o 
  -8  -2   5      359.32      355.08      8.25 o 
  -7  -2   5     1302.57     1349.73     20.67 o 
  -6  -2   5      425.32      379.35      7.87 o 
  -5  -2   5       53.09       52.00      3.26 o 
  -4  -2   5      633.05      644.95      9.04 o 
  -3  -2   5     1059.22     1058.39     18.02 o 
  -2  -2   5     1776.11     1825.51     17.71 o 
  -1  -2   5     2043.92     1948.69     18.84 o 
   0  -2   5     1145.87     1136.76     15.51 o 
   1  -2   5     2298.42     2227.00     25.70 o 
   2  -2   5      239.23      227.55      4.91 o 
   3  -2   5       46.41       41.83      7.15 o 
   4  -2   5      483.56      482.66      9.34 o 
   5  -2   5       52.31       58.79      3.13 o 
   6  -2   5      582.69      582.59     17.10 o 
   7  -2   5      172.77      171.12      9.21 o 
   8  -2   5      232.17      220.57     11.13 o 
   9  -2   5       25.87       23.05      5.10 o 
  10  -2   5      228.27      223.54     12.51 o 
  11  -2   5       96.59       89.60      8.94 o 
  12  -2   5       96.71      112.96     10.36 o 
  13  -2   5       10.14       17.45      6.02 o 
 -16  -1   5       11.35       12.23      5.52 o 
 -15  -1   5        7.06        5.14      4.06 o 
 -14  -1   5       49.01       42.15      6.44 o 
 -13  -1   5      222.21      222.19     12.12 o 
 -12  -1   5      291.86      310.24      9.21 o 
 -11  -1   5        8.92        7.28      2.39 o 
 -10  -1   5      143.01      132.89      6.52 o 
  -9  -1   5      850.29      855.54     15.31 o 
  -8  -1   5      190.65      172.55      5.40 o 
  -7  -1   5      160.90      180.77      5.31 o 
  -6  -1   5      352.84      361.79      7.53 o 
  -5  -1   5      448.80      450.08      8.65 o 
  -4  -1   5      219.92      212.83      4.07 o 
  -3  -1   5     1941.63     1980.95     22.29 o 
  -2  -1   5      918.64      908.46     19.87 o 
  -1  -1   5      604.16      598.77     10.32 o 
   0  -1   5      170.70      184.87      3.66 o 
   1  -1   5     1154.17     1227.60     15.29 o 
   2  -1   5     1352.76     1350.86     18.95 o 
   3  -1   5     1352.22     1428.68     20.45 o 
   4  -1   5      622.98      645.37     11.00 o 
   5  -1   5      528.48      535.04      9.89 o 
   6  -1   5      403.66      416.53     14.09 o 
   7  -1   5      460.34      441.21     15.48 o 
   8  -1   5       45.77       57.83      6.14 o 
   9  -1   5      148.72      145.97      9.74 o 
  10  -1   5       39.99       39.58      6.33 o 
  11  -1   5        6.49       10.70      4.95 o 
  12  -1   5       28.46       32.17      6.86 o 
  13  -1   5        4.53        5.94      4.87 o 
 -16   0   5        4.05        3.45      4.68 o 
 -15   0   5       26.68       22.97      5.98 o 
 -14   0   5      142.47      149.87     10.55 o 
 -13   0   5      100.65      107.01      9.09 o 
 -12   0   5      202.95      190.78      7.13 o 
 -11   0   5      301.06      312.71      8.76 o 
 -10   0   5      179.63      185.98      6.62 o 
  -9   0   5      733.94      753.50     14.02 o 
  -8   0   5       16.58       22.03      2.28 o 
  -7   0   5       41.35       65.52      3.24 o 
  -6   0   5       63.34       64.67      4.85 o 
  -5   0   5     2037.12     1914.21     26.25 o 
  -4   0   5       93.40      125.23      2.92 o 
  -3   0   5      723.26      644.86     11.26 o 
  -2   0   5     1973.81     1755.94     25.43 o 
  -1   0   5       69.43       55.39      7.42 o 
   0   0   5     2452.65     2339.43     28.25 o 
   1   0   5     2607.82     2598.65     40.10 o 
   2   0   5        2.34        3.29      0.98 o 
   3   0   5     1233.33     1435.02     22.54 o 
   4   0   5      625.76      676.69     10.90 o 
   5   0   5       92.80       98.66      6.18 o 
   6   0   5       89.02       88.38      6.37 o 
   7   0   5      233.56      239.40     10.75 o 
   8   0   5       80.92      106.51      8.05 o 
   9   0   5      315.07      289.97     13.32 o 
  10   0   5       89.12       79.28      8.09 o 
  11   0   5       47.54       43.49      7.02 o 
  12   0   5        6.25        4.72      4.72 o 
  13   0   5        2.22        1.53      4.37 o 
 -16   1   5       11.56       16.41      5.98 o 
 -15   1   5        7.73       10.62      4.72 o 
 -14   1   5       50.74       47.94      6.94 o 
 -13   1   5      226.67      228.62      8.39 o 
 -12   1   5      296.19      316.29      9.39 o 
 -11   1   5        8.14        6.82      2.34 o 
 -10   1   5      149.78      148.69      5.64 o 
  -9   1   5      856.10      852.99     27.62 o 
  -8   1   5      186.28      162.87      8.08 o 
  -7   1   5      163.43      186.60      5.39 o 
  -6   1   5      344.09      350.39     15.27 o 
  -5   1   5      438.34      448.32      8.18 o 
  -4   1   5      222.14      209.60      5.43 o 
  -3   1   5     1959.37     2006.72     28.26 o 
  -2   1   5      933.73      913.09     14.53 o 
  -1   1   5      581.21      564.30     10.32 o 
   0   1   5      180.01      198.86      6.60 o 
   1   1   5     1180.08     1271.79     24.14 o 
   2   1   5     1344.68     1304.80     18.21 o 
   3   1   5     1335.25     1424.08     19.68 o 
   4   1   5      625.90      637.67     16.50 o 
   5   1   5      528.67      556.73     15.72 o 
   6   1   5      402.28      429.67      8.54 o 
   7   1   5      457.92      475.58     15.90 o 
   8   1   5       44.30       39.27      5.37 o 
   9   1   5      151.04      140.68      9.44 o 
  10   1   5       39.45       47.09      6.83 o 
  11   1   5        7.37        0.54      4.03 o 
  12   1   5       27.63       31.14      6.90 o 
  13   1   5        4.23       10.51      5.33 o 
 -16   2   5       16.29       11.50      5.75 o 
 -15   2   5       23.62       22.51      6.14 o 
 -14   2   5       93.11       90.21      8.78 o 
 -13   2   5      149.31      137.85      6.67 o 
 -12   2   5      347.95      340.11      9.83 o 
 -11   2   5      194.27      181.78     11.99 o 
 -10   2   5       18.76       22.67      2.82 o 
  -9   2   5      301.30      285.77      7.79 o 
  -8   2   5      357.75      347.24      8.23 o 
  -7   2   5     1310.27     1351.71     30.03 o 
  -6   2   5      427.68      382.45     11.95 o 
  -5   2   5       52.06       57.53      4.22 o 
  -4   2   5      625.75      668.45     16.24 o 
  -3   2   5     1042.99     1028.34     16.18 o 
  -2   2   5     1783.55     1819.06     26.03 o 
  -1   2   5     2033.16     1933.18     27.78 o 
   0   2   5     1151.31     1136.62     17.79 o 
   1   2   5     2302.10     2190.23     40.95 o 
   2   2   5      237.22      230.44      6.07 o 
   3   2   5       42.19       35.40      2.03 o 
   5   2   5       57.28       68.39      5.14 o 
   6   2   5      561.90      531.23     19.98 o 
   7   2   5      171.77      183.02      5.61 o 
   8   2   5      220.52      213.00     10.97 o 
   9   2   5       25.67       20.67      4.72 o 
  10   2   5      224.17      215.06     12.66 o 
  11   2   5       96.71       96.04      9.36 o 
  12   2   5       96.10      107.47     10.32 o 
  13   2   5       10.03       13.61      5.71 o 
 -15   3   5       37.02       35.09      6.94 o 
 -14   3   5       30.79       33.83      4.08 o 
 -13   3   5      119.36      121.00      6.17 o 
 -12   3   5      109.99      117.05      7.33 o 
 -11   3   5      321.49      319.71      9.27 o 
 -10   3   5      168.45      167.07      6.26 o 
  -9   3   5      150.55      149.66      8.33 o 
  -8   3   5      463.37      465.45     14.83 o 
  -7   3   5      193.83      208.88      8.98 o 
  -6   3   5     1075.49     1099.57     25.58 o 
  -5   3   5      212.83      222.51      8.64 o 
  -4   3   5      136.79      133.00      6.33 o 
  -3   3   5      280.26      269.51      9.33 o 
  -2   3   5     1209.67     1222.14     22.19 o 
  -1   3   5     2727.01     2767.26     46.07 o 
   0   3   5     1552.84     1581.07     23.78 o 
   1   3   5      803.70      811.93     17.29 o 
   2   3   5      368.09      385.97      9.26 o 
   3   3   5     2445.75     2436.09     44.84 o 
   6   3   5     1261.24     1260.12     27.42 o 
   7   3   5      157.11      147.19      5.36 o 
   8   3   5       10.14       10.55      3.83 o 
   9   3   5       69.07       77.74      7.75 o 
  10   3   5       20.05       20.75      5.68 o 
  11   3   5       23.30       19.98      5.45 o 
  12   3   5        3.25        0.00      3.68 o 
  13   3   5       21.18       17.95      6.48 o 
 -15   4   5       19.54       21.70      5.91 o 
 -14   4   5        4.22        1.39      3.72 o 
 -13   4   5        7.15        5.81      5.58 o 
 -12   4   5       67.81       75.71      5.10 o 
 -11   4   5       65.18       78.39      7.10 o 
 -10   4   5      140.41      155.14      8.82 o 
  -9   4   5      343.55      345.91     13.01 o 
  -8   4   5      123.27      138.91      7.90 o 
  -7   4   5      160.26      155.08      7.90 o 
  -6   4   5      503.93      540.46     16.06 o 
  -5   4   5       48.50       49.94      4.49 o 
  -4   4   5     2972.77     3039.96     57.68 o 
  -3   4   5      630.99      670.17     17.15 o 
  -2   4   5     2410.49     2420.86     47.23 o 
  -1   4   5     2057.06     2085.91     29.42 o 
   0   4   5       52.01       42.54      2.73 o 
   1   4   5      324.40      326.53      9.18 o 
   2   4   5       94.04       86.51      4.18 o 
   3   4   5      187.87      174.49      5.56 o 
   6   4   5       47.33       35.59      4.14 o 
   7   4   5      263.09      270.79     10.36 o 
   8   4   5       61.10       63.05      5.48 o 
   9   4   5       50.23       57.87      6.79 o 
  10   4   5      168.33      170.18     11.20 o 
  11   4   5        5.09        0.00      3.76 o 
  12   4   5        5.19        4.83      4.03 o 
  13   4   5       23.74       30.22      7.17 o 
 -15   5   5        2.78       11.70      3.42 o 
 -14   5   5        4.73        0.10      2.70 o 
 -13   5   5        9.39        8.67      2.99 o 
 -12   5   5       27.35       27.69      5.22 o 
 -11   5   5       25.17       22.24      4.83 o 
 -10   5   5      313.75      324.92     13.86 o 
  -9   5   5      204.34      190.58      9.86 o 
  -8   5   5      245.36      223.19     10.75 o 
  -7   5   5      153.83      146.86      8.21 o 
  -6   5   5      237.51      231.27     10.29 o 
  -5   5   5      124.28      112.87      6.79 o 
  -4   5   5      330.35      361.41     12.09 o 
  -3   5   5     1879.41     1984.04     41.72 o 
  -2   5   5       79.21       97.16      5.68 o 
  -1   5   5      118.38      129.21      6.37 o 
   0   5   5      220.11      221.67      6.56 o 
   1   5   5      597.97      623.12     15.68 o 
   2   5   5      197.88      188.77      6.87 o 
   3   5   5      163.19      145.26      5.68 o 
   6   5   5      125.20      116.04      7.40 o 
   7   5   5      172.73      167.39      8.90 o 
   8   5   5      198.40      210.98     10.05 o 
  10   5   5       17.08       15.07      4.83 o 
  11   5   5        8.37        0.00      3.41 o 
  12   5   5        5.67        5.29      4.79 o 
 -14   6   5        5.51        5.58      2.97 o 
 -13   6   5       12.70       18.02      5.22 o 
 -12   6   5       21.21       20.32      5.10 o 
 -11   6   5       36.99       30.14      5.52 o 
 -10   6   5      189.60      186.00     10.67 o 
  -9   6   5       56.54       59.71      6.40 o 
  -8   6   5        9.47        8.59      3.45 o 
  -7   6   5       43.79       40.46      5.14 o 
  -6   6   5       35.64       40.73      4.87 o 
  -5   6   5      109.54      113.66      7.33 o 
  -4   6   5      159.64      153.58      8.21 o 
  -3   6   5      526.17      511.37     15.79 o 
  -2   6   5      811.52      809.48     21.07 o 
  -1   6   5      136.35      144.52      7.29 o 
   0   6   5      198.74      191.64      8.14 o 
   1   6   5       85.11      109.20      5.98 o 
   2   6   5      278.32      286.45      9.48 o 
   5   6   5      711.96      669.79     20.17 o 
   6   6   5      228.98      232.38     10.97 o 
   7   6   5      138.53      137.48      8.75 o 
   8   6   5      348.25      344.08     13.89 o 
   9   6   5        7.41        6.29      3.99 o 
  11   6   5        9.93        4.26      4.22 o 
 -13   7   5       10.18       15.11      5.22 o 
 -12   7   5        2.06        0.65      3.57 o 
 -11   7   5       12.39        5.18      3.80 o 
 -10   7   5       47.29       40.08      6.06 o 
  -9   7   5        0.90        0.23      3.14 o 
  -8   7   5       14.81       11.89      4.26 o 
  -7   7   5       28.23       26.84      4.87 o 
  -6   7   5      102.34       86.04      7.02 o 
  -5   7   5       25.42       34.09      5.02 o 
  -4   7   5       22.41       17.37      3.95 o 
  -3   7   5       21.36       26.50      4.26 o 
  -2   7   5      132.65      125.14      7.48 o 
  -1   7   5      132.85      137.64      7.63 o 
   0   7   5      498.83      527.59     15.59 o 
   1   7   5        1.66        0.00      2.11 o 
   2   7   5      596.85      615.31     16.79 o 
   4   7   5      154.07      147.43      9.25 o 
   5   7   5       58.62       62.67      6.52 o 
   6   7   5       41.30       47.21      6.21 o 
   7   7   5      105.34      112.08      8.21 o 
   8   7   5       98.98      106.47      8.09 o 
   9   7   5       24.36       38.46      5.83 o 
 -12   8   5        8.78        4.37      4.45 o 
 -11   8   5        7.95        5.91      4.10 o 
 -10   8   5       11.34        9.43      4.29 o 
  -8   8   5       11.53        8.47      3.99 o 
  -7   8   5       82.03       51.66      6.64 o 
  -6   8   5        1.59        0.58      3.41 o 
  -5   8   5       93.99       82.62      7.52 o 
  -4   8   5      245.09      229.05     11.40 o 
  -3   8   5       31.89       33.82      5.06 o 
  -2   8   5       76.97       87.83      6.94 o 
  -1   8   5       93.72       93.90      6.75 o 
   0   8   5      244.44      242.98     10.48 o 
   1   8   5      191.97      188.23      9.17 o 
   3   8   5       21.56       17.45      4.79 o 
   4   8   5        7.13        4.49      3.91 o 
   5   8   5      146.45      161.46     10.43 o 
   6   8   5       18.49       21.63      5.45 o 
   7   8   5        6.56        0.00      3.83 o 
   8   8   5       12.46       13.00      4.91 o 
   9   8   5        0.28        7.06      4.37 o 
 -10   9   5        5.16        0.73      3.95 o 
  -9   9   5       11.36       13.34      4.83 o 
  -8   9   5       63.77       59.18      7.48 o 
  -7   9   5        8.21        5.02      3.80 o 
  -6   9   5       18.23       20.59      5.02 o 
  -5   9   5      130.22      144.00      9.70 o 
  -4   9   5       64.68       46.98      6.29 o 
  -3   9   5      196.56      195.36     10.63 o 
  -2   9   5       52.35       61.86      6.48 o 
  -1   9   5      243.61      245.61     11.55 o 
   0   9   5       21.50       27.57      4.79 o 
   1   9   5       67.52       77.70      6.60 o 
   2   9   5        7.22        7.40      4.06 o 
   3   9   5       79.29       78.17      8.21 o 
   4   9   5      117.60      123.55      9.44 o 
   5   9   5       12.64       19.83      5.60 o 
   6   9   5       29.19       25.23      5.83 o 
   7   9   5        1.18        1.11      3.95 o 
   8   9   5       21.22       16.95      5.68 o 
  -9  10   5       25.27       42.76      7.13 o 
  -8  10   5       30.38       34.21      6.71 o 
  -7  10   5       19.84       19.14      5.48 o 
  -6  10   5       25.32       33.13      6.21 o 
  -5  10   5       51.02       59.52      7.36 o 
  -3  10   5        6.04        7.94      4.22 o 
  -2  10   5       14.43        5.94      3.41 o 
  -1  10   5        2.84        8.70      4.03 o 
   0  10   5       41.49       52.46      6.14 o 
   1  10   5       41.79       41.11      6.79 o 
   2  10   5       17.16       24.01      5.79 o 
   3  10   5       29.85       35.17      6.83 o 
   4  10   5       23.27       34.09      6.83 o 
   5  10   5        7.50       10.85      5.22 o 
   6  10   5       10.43        5.18      5.29 o 
  -6  11   5       49.44       60.17      8.02 o 
  -5  11   5       39.20       42.64      7.25 o 
  -4  11   5        9.51       18.02      5.79 o 
  -3  11   5       24.68       20.02      5.48 o 
  -2  11   5        2.27        3.99      4.18 o 
  -1  11   5       25.28       28.86      6.52 o 
   0  11   5       13.38       18.55      3.77 o 
   1  11   5       29.22       29.53      6.86 o 
   2  11   5       11.03        6.56      5.45 o 
   3  11   5       12.72       15.72      5.83 o 
  -5 -11   6       71.16       73.70      5.89 o 
  -4 -11   6       25.11       29.13      5.81 o 
  -3 -11   6       37.24       42.72      4.06 o 
  -2 -11   6       43.07       42.64      4.00 o 
  -1 -11   6       22.75       17.72      4.83 o 
   0 -11   6        5.63        9.47      4.68 o 
   1 -11   6       15.40       17.98      5.33 o 
   2 -11   6       10.29        7.86      4.26 o 
  -8 -10   6       22.61       29.62      4.91 o 
  -7 -10   6       24.99       28.63      4.02 o 
  -6 -10   6        1.16        0.00      2.30 o 
  -5 -10   6        9.91       10.83      3.03 o 
  -4 -10   6       16.70       15.93      3.38 o 
  -3 -10   6       62.70       70.96      4.58 o 
  -2 -10   6       10.02       11.50      2.71 o 
  -1 -10   6       46.50       49.26      4.17 o 
   0 -10   6       11.89       14.00      3.33 o 
   1 -10   6       33.43       41.95      4.62 o 
   2 -10   6       28.72       26.04      5.45 o 
   3 -10   6        1.70        2.38      3.49 o 
   4 -10   6        4.17        4.75      3.95 o 
   5 -10   6        5.57        8.24      4.26 o 
 -10  -9   6       32.92       42.03      5.91 o 
  -9  -9   6       17.35       18.33      4.56 o 
  -8  -9   6       38.03       34.96      3.95 o 
  -7  -9   6       40.75       38.61      3.99 o 
  -6  -9   6       78.80       82.14      6.31 o 
  -5  -9   6       13.91       15.02      3.08 o 
  -4  -9   6       75.12       81.57      6.75 o 
  -3  -9   6       48.13       50.01      3.58 o 
  -2  -9   6       91.08       99.31      4.63 o 
  -1  -9   6       30.12       27.35      4.31 o 
   0  -9   6      122.29      124.11      7.54 o 
   1  -9   6       54.99       49.59      7.34 o 
   2  -9   6       88.61       96.32      5.73 o 
   3  -9   6       90.16      100.22      8.05 o 
   4  -9   6       62.81       77.09      7.33 o 
   5  -9   6       93.56       98.00      8.09 o 
   6  -9   6        7.50       10.55      4.26 o 
   7  -9   6       79.86       96.23      8.55 o 
 -12  -8   6        3.12        2.84      3.76 o 
 -11  -8   6        9.80        8.78      3.91 o 
 -10  -8   6        8.34        5.10      3.22 o 
  -9  -8   6        3.63        5.05      2.74 o 
  -8  -8   6       12.70       11.37      5.75 o 
  -7  -8   6       18.59       13.90      2.94 o 
  -6  -8   6       82.28       87.36      5.07 o 
  -5  -8   6      112.03      115.59      5.69 o 
  -4  -8   6      152.84      158.73      5.24 o 
  -3  -8   6      151.27      123.92      4.67 o 
  -2  -8   6      253.20      257.10      6.66 o 
  -1  -8   6      218.91      223.37      6.20 o 
   0  -8   6       46.52       45.51      3.30 o 
   1  -8   6      554.83      531.04     12.66 o 
   2  -8   6      357.20      349.91      9.99 o 
   3  -8   6       86.69       84.49      5.96 o 
   4  -8   6       23.30       30.22      5.22 o 
   5  -8   6       78.70       67.81      6.67 o 
   6  -8   6       73.28       81.42      7.33 o 
   7  -8   6       25.85       38.66      5.91 o 
   8  -8   6       14.73       12.00      4.68 o 
   9  -8   6       13.38        6.10      4.33 o 
 -13  -7   6        6.06        9.20      3.99 o 
 -12  -7   6       17.48       15.80      4.37 o 
 -11  -7   6       16.55       19.21      4.33 o 
 -10  -7   6       33.56       35.59      5.10 o 
  -9  -7   6       66.76       79.96      5.20 o 
  -8  -7   6       65.78       69.60      6.56 o 
  -7  -7   6       52.59       58.92      5.43 o 
  -6  -7   6      195.15      181.01      8.52 o 
  -5  -7   6      134.69      142.43      5.64 o 
  -4  -7   6      194.36      193.63      9.04 o 
  -3  -7   6      744.45      699.27     11.42 o 
  -2  -7   6       60.13       55.58      6.25 o 
  -1  -7   6      200.82      201.44      4.87 o 
   0  -7   6      228.84      226.02      5.23 o 
   1  -7   6       95.21      105.01      4.38 o 
   2  -7   6       75.50       73.43      3.89 o 
   3  -7   6      214.35      194.84      7.01 o 
   4  -7   6       42.02       39.50      3.82 o 
   5  -7   6       32.81       25.35      4.60 o 
   6  -7   6       57.60       50.82      5.94 o 
   7  -7   6       16.85       16.57      4.72 o 
   8  -7   6       22.27       22.59      5.18 o 
   9  -7   6        8.49        7.40      4.60 o 
  10  -7   6       24.74       23.39      5.94 o 
 -14  -6   6        4.72        4.37      3.83 o 
 -13  -6   6       26.82       28.38      5.29 o 
 -12  -6   6        9.45        1.84      2.91 o 
 -11  -6   6       88.01       80.47      6.83 o 
 -10  -6   6       43.00       44.10      4.95 o 
  -9  -6   6      214.49      214.95      8.23 o 
  -8  -6   6      256.52      255.13      7.59 o 
  -7  -6   6      217.94      216.59      9.94 o 
  -6  -6   6      310.15      301.18      8.05 o 
  -5  -6   6      253.86      251.87      7.16 o 
  -4  -6   6      193.74      192.89      8.08 o 
  -3  -6   6       91.16       95.46      3.17 o 
  -2  -6   6       26.06       28.73      2.01 o 
  -1  -6   6      635.15      634.08      9.01 o 
   0  -6   6       42.91       45.95      3.88 o 
   1  -6   6      208.11      211.47      5.66 o 
   2  -6   6      208.41      212.22      5.86 o 
   3  -6   6      150.46      132.99      4.80 o 
   4  -6   6      258.13      259.56      7.88 o 
   5  -6   6       55.35       45.14      5.29 o 
   6  -6   6      104.01      126.46      6.96 o 
   7  -6   6       53.70       39.88      4.96 o 
   8  -6   6       90.22      112.18     14.15 o 
   9  -6   6       37.24       29.97      5.09 o 
  10  -6   6       19.53       27.04      5.98 o 
  11  -6   6       15.29       11.54      5.25 o 
 -14  -5   6        8.42        9.89      4.29 o 
 -13  -5   6       14.38       21.63      4.87 o 
 -12  -5   6       64.20       67.81      6.79 o 
 -11  -5   6      105.00      100.88      7.63 o 
 -10  -5   6       60.67       56.31      6.46 o 
  -9  -5   6      131.36      116.97      9.90 o 
  -8  -5   6       17.22       15.44      2.42 o 
  -7  -5   6      140.02      135.42      5.07 o 
  -6  -5   6      189.62      190.85      5.81 o 
  -5  -5   6       63.40       70.06      4.87 o 
  -4  -5   6      282.81      271.54      5.98 o 
  -3  -5   6      233.23      245.85      4.72 o 
  -2  -5   6       78.64       86.33      2.76 o 
  -1  -5   6        4.05        6.29      1.18 o 
   0  -5   6      252.74      243.72      6.08 o 
   1  -5   6      824.17      838.85     21.09 o 
   2  -5   6        7.36        6.02      1.52 o 
   3  -5   6      386.41      364.14      7.80 o 
   4  -5   6       15.38       22.32      2.63 o 
   5  -5   6       66.00       69.63      3.88 o 
   6  -5   6      197.64      197.34      8.46 o 
   7  -5   6        7.13       11.59      3.46 o 
   8  -5   6      391.23      381.05     15.32 o 
   9  -5   6       84.16       91.32      8.02 o 
  10  -5   6       48.93       37.01      6.29 o 
  11  -5   6       24.47       37.96      6.90 o 
 -15  -4   6        6.72        2.07      3.57 o 
 -14  -4   6       19.60       28.42      5.75 o 
 -13  -4   6       84.13       78.13      7.56 o 
 -12  -4   6       87.88       89.48      7.71 o 
 -11  -4   6      216.34      215.54      7.43 o 
 -10  -4   6       84.59       83.28      4.51 o 
  -9  -4   6      110.16      121.25      5.15 o 
  -8  -4   6      126.81      121.80      4.93 o 
  -7  -4   6       23.33       16.57      2.18 o 
  -6  -4   6       61.73       61.74      8.00 o 
  -5  -4   6      222.04      200.09      5.48 o 
  -4  -4   6      606.13      649.51      9.94 o 
  -3  -4   6      934.63      942.35     10.99 o 
  -2  -4   6      342.20      338.54      5.32 o 
  -1  -4   6      404.69      426.13      6.25 o 
   0  -4   6      430.37      426.85      7.53 o 
   1  -4   6      644.50      633.93     10.69 o 
   2  -4   6      149.99      149.36      4.42 o 
   3  -4   6      159.44      174.30      4.98 o 
   4  -4   6      166.12      166.61      8.60 o 
   5  -4   6      349.65      378.10      8.28 o 
   6  -4   6       74.57       71.80      6.25 o 
   7  -4   6       61.41       53.16      6.10 o 
   8  -4   6      283.56      281.64     13.20 o 
   9  -4   6       55.92       57.95      7.06 o 
  10  -4   6      113.27      115.57      9.24 o 
  11  -4   6       24.51       18.37      5.71 o 
  12  -4   6       26.72       35.74      6.98 o 
 -15  -3   6        7.55        1.84      3.95 o 
 -14  -3   6       50.07       54.00      6.83 o 
 -13  -3   6       80.40       78.74      7.63 o 
 -12  -3   6       83.65       83.28      5.05 o 
 -11  -3   6       25.32       27.18      3.29 o 
 -10  -3   6      287.89      277.18      8.01 o 
  -9  -3   6      669.04      669.75     13.23 o 
  -8  -3   6      163.33      169.13      5.56 o 
  -7  -3   6     1986.59     2010.48     29.28 o 
  -6  -3   6      294.31      296.58      6.90 o 
  -5  -3   6     1122.83     1174.68     17.92 o 
  -4  -3   6       22.20       29.92      2.37 o 
  -3  -3   6      344.71      351.91      5.12 o 
  -2  -3   6      636.28      649.09      7.87 o 
  -1  -3   6      627.84      680.83      9.91 o 
   0  -3   6     1956.69     2021.34     24.10 o 
   1  -3   6      150.06      154.69      4.63 o 
   2  -3   6      283.44      283.89      6.02 o 
   3  -3   6      266.02      269.52      6.07 o 
   4  -3   6       13.49       18.66      4.30 o 
   5  -3   6      208.00      215.03      9.08 o 
   6  -3   6       15.94        8.24      3.26 o 
   7  -3   6      182.95      178.29      9.75 o 
   8  -3   6      404.12      396.91     15.59 o 
   9  -3   6       73.50       64.89      7.10 o 
  10  -3   6       73.52       65.12      7.52 o 
  11  -3   6       20.83       23.20      5.71 o 
  12  -3   6       10.53       15.57      5.45 o 
 -16  -2   6        2.32        5.68      4.22 o 
 -15  -2   6       81.13       78.82      8.28 o 
 -14  -2   6       23.07       13.23      4.49 o 
 -13  -2   6      129.46      139.09      9.47 o 
 -12  -2   6       15.30       16.50      3.05 o 
 -11  -2   6      590.05      583.01     12.66 o 
 -10  -2   6      124.67      121.97      5.16 o 
  -9  -2   6      517.57      530.16     11.05 o 
  -8  -2   6       23.29       29.74      2.57 o 
  -7  -2   6     1279.86     1281.06     19.72 o 
  -6  -2   6       25.77       38.49      2.51 o 
  -5  -2   6      346.53      344.67      6.09 o 
  -4  -2   6      764.22      727.15      9.81 o 
  -3  -2   6        6.05        9.85      1.11 o 
  -2  -2   6      822.38      799.98      8.79 o 
  -1  -2   6     2199.63     2270.36     28.00 o 
   0  -2   6      128.97      132.01      7.64 o 
   1  -2   6       34.34       38.05      2.01 o 
   2  -2   6      502.74      578.08      9.23 o 
   3  -2   6      897.80      944.03     13.55 o 
   4  -2   6      246.08      280.67      6.80 o 
   5  -2   6      714.80      804.32     21.53 o 
   6  -2   6       30.46       33.25      4.56 o 
   7  -2   6      296.35      286.06     12.40 o 
   8  -2   6       21.40       17.68      4.33 o 
   9  -2   6       46.35       39.27      6.14 o 
  10  -2   6      211.07      189.46     11.74 o 
  11  -2   6       51.15       46.44      7.09 o 
  12  -2   6       77.93       66.96      8.59 o 
  13  -2   6       43.31       37.74      7.79 o 
 -16  -1   6        5.93        3.30      4.26 o 
 -15  -1   6       26.61       19.02      5.45 o 
 -14  -1   6       39.92       38.73      6.29 o 
 -13  -1   6       75.29       95.31      8.28 o 
 -12  -1   6       46.13       45.06      3.98 o 
 -11  -1   6       19.01       25.79      3.13 o 
 -10  -1   6       77.93       72.93      4.23 o 
  -9  -1   6      145.37      138.56      5.28 o 
  -8  -1   6       75.47       70.64      4.89 o 
  -7  -1   6      102.02       93.36      3.90 o 
  -6  -1   6      614.80      614.47     13.42 o 
  -5  -1   6      300.59      305.95      5.52 o 
  -4  -1   6      293.84      299.82      5.05 o 
  -3  -1   6      129.01      120.23      2.52 o 
  -2  -1   6     3165.90     3211.17     45.03 o 
  -1  -1   6      352.00      349.78      6.91 o 
   0  -1   6     1363.91     1391.15     16.64 o 
   1  -1   6      449.62      447.33      9.72 o 
   2  -1   6       37.34       46.24      2.31 o 
   3  -1   6      199.68      199.78      5.12 o 
   4  -1   6     1326.74     1319.59     22.32 o 
   5  -1   6      374.78      352.31      7.61 o 
   6  -1   6      191.62      173.21      8.67 o 
   7  -1   6      991.33      926.19     25.16 o 
   8  -1   6       12.85        6.63      3.64 o 
   9  -1   6      142.64      127.44      9.21 o 
  10  -1   6        5.24        0.92      3.80 o 
  11  -1   6       15.61       29.57      6.40 o 
  12  -1   6        5.21        8.47      5.14 o 
  13  -1   6       19.08       25.50      6.75 o 
 -16   0   6        3.22        5.29      4.33 o 
 -15   0   6        0.31        0.00      3.41 o 
 -14   0   6       31.01       21.36      5.52 o 
 -13   0   6       11.89       10.56      2.75 o 
 -12   0   6        0.74        0.00      2.22 o 
 -11   0   6       97.90       98.22      5.09 o 
 -10   0   6       81.33       71.81      4.15 o 
  -9   0   6     1022.91     1021.50     17.48 o 
  -8   0   6        0.52        1.67      1.37 o 
  -7   0   6     2566.18     2776.44     37.91 o 
  -6   0   6      119.52      108.92      3.75 o 
  -5   0   6        5.50        3.02      1.84 o 
  -4   0   6      235.77      283.17      4.81 o 
  -3   0   6      969.59      960.60     15.83 o 
  -2   0   6       68.86       56.45      2.95 o 
  -1   0   6     9640.32     9900.58    128.80 o 
   0   0   6     1562.35     1524.16     27.54 o 
   1   0   6     3843.26     3726.84     42.75 o 
   2   0   6      468.84      411.25     15.39 o 
   3   0   6      309.06      290.26      6.05 o 
   4   0   6     2959.41     2964.35     39.28 o 
   5   0   6      551.48      599.04     16.91 o 
   6   0   6       19.57       19.37      3.64 o 
   7   0   6       11.93        9.51      3.30 o 
   8   0   6        1.68       10.01      3.91 o 
   9   0   6        2.41        3.30      3.49 o 
  10   0   6      202.51      174.76     11.59 o 
  11   0   6       18.95       22.47      5.87 o 
  12   0   6      110.52      120.63     10.93 o 
  13   0   6        9.47        4.56      4.99 o 
 -16   1   6        6.13       15.68      5.45 o 
 -15   1   6       26.37       26.00      5.94 o 
 -14   1   6       38.19       47.71      6.67 o 
 -13   1   6       75.28       84.04      5.32 o 
 -12   1   6       48.14       53.23      4.32 o 
 -11   1   6       18.15       18.66      2.86 o 
 -10   1   6       77.94       80.89      4.31 o 
  -9   1   6      147.39      129.97      5.08 o 
  -8   1   6       72.95       60.30      3.36 o 
  -7   1   6       95.79       95.95      3.86 o 
  -6   1   6      618.15      639.79     11.05 o 
  -5   1   6      296.64      302.90      6.61 o 
  -4   1   6      299.19      304.37      7.04 o 
  -3   1   6      122.08      114.46      4.01 o 
  -2   1   6     3157.52     3266.66     55.66 o 
  -1   1   6      345.00      338.15     10.14 o 
   0   1   6     1336.60     1350.63     21.42 o 
   1   1   6      447.24      448.65     11.72 o 
   2   1   6       35.66       45.21      2.17 o 
   3   1   6      210.86      209.63      4.67 o 
   4   1   6     1314.90     1312.47     30.48 o 
   5   1   6      378.13      366.46     12.25 o 
   6   1   6      189.24      167.99      8.67 o 
   7   1   6      998.97      965.22     25.58 o 
   8   1   6       12.17        8.90      3.87 o 
   9   1   6      142.29      117.62      9.44 o 
  10   1   6        4.63        4.26      4.03 o 
  11   1   6       16.28        7.09      5.10 o 
  12   1   6        4.90        7.25      5.14 o 
  13   1   6       19.21       11.39      5.48 o 
 -16   2   6        2.23        0.00      3.99 o 
 -15   2   6       81.39      106.28      9.59 o 
 -14   2   6       23.27       24.55      4.74 o 
 -13   2   6      128.29      126.43      6.34 o 
 -12   2   6       15.66       16.28      4.99 o 
 -11   2   6      592.42      561.24     12.74 o 
 -10   2   6      129.92      126.03      5.37 o 
  -9   2   6      503.96      503.68     11.04 o 
  -8   2   6       24.89       26.27      2.51 o 
  -7   2   6     1264.31     1252.09     29.02 o 
  -6   2   6       20.82       30.45      3.60 o 
  -5   2   6      347.28      353.02     11.18 o 
  -4   2   6      748.78      691.81     13.16 o 
  -3   2   6        5.41        6.59      1.80 o 
  -2   2   6      820.97      798.28     13.58 o 
  -1   2   6     2195.73     2243.12     48.89 o 
   0   2   6      134.26      141.03      4.52 o 
   1   2   6       32.74       38.74      2.84 o 
   2   2   6      507.05      577.02     12.68 o 
   3   2   6      901.28      920.70     18.36 o 
   5   2   6      707.53      785.18     20.61 o 
   6   2   6       30.26       30.94      2.60 o 
   7   2   6      290.64      293.58     12.55 o 
   8   2   6       21.23       21.05      4.68 o 
   9   2   6       46.57       31.03      5.71 o 
  10   2   6      208.47      185.73     11.93 o 
  11   2   6       50.55       46.29      7.33 o 
  12   2   6       77.27       95.84     10.47 o 
  13   2   6       43.94       30.30      7.75 o 
 -15   3   6        7.32       13.88      4.79 o 
 -14   3   6       50.45       58.67      9.72 o 
 -13   3   6       81.56       81.39     13.10 o 
 -12   3   6       87.62       80.67      5.15 o 
 -11   3   6       24.13       25.12      3.21 o 
 -10   3   6      288.16      282.00     22.86 o 
  -9   3   6      669.80      691.12     19.83 o 
  -8   3   6      156.82      165.40      8.48 o 
  -7   3   6     2002.42     2093.62     43.39 o 
  -6   3   6      297.13      306.64     11.13 o 
  -5   3   6     1125.65     1205.88     27.24 o 
  -4   3   6       21.85       26.04      2.24 o 
  -3   3   6      344.69      356.45      7.91 o 
  -2   3   6      641.68      658.23     11.69 o 
  -1   3   6      628.34      691.96     12.34 o 
   0   3   6     1977.86     2054.57     30.11 o 
   1   3   6      148.55      149.84      5.53 o 
   2   3   6      277.94      285.91      7.76 o 
   3   3   6      264.07      260.65      6.95 o 
   6   3   6       15.78       14.19      2.99 o 
   7   3   6      178.54      163.96      5.88 o 
   8   3   6      404.42      401.75     15.86 o 
   9   3   6       75.10       84.19      8.21 o 
  10   3   6       70.29       63.13      7.75 o 
  11   3   6       20.07       27.19      6.29 o 
  12   3   6       10.68       13.57      5.68 o 
 -15   4   6        7.10        7.33      4.49 o 
 -14   4   6       19.51       16.76      3.48 o 
 -13   4   6       85.33       91.34      5.68 o 
 -12   4   6       88.24       91.24      6.54 o 
 -11   4   6      217.74      195.91     10.59 o 
 -10   4   6       85.42       67.54      6.64 o 
  -9   4   6      113.69      112.62      7.75 o 
  -8   4   6      129.00      135.61      8.02 o 
  -7   4   6       23.61       16.91      3.72 o 
  -6   4   6       60.30       56.34      5.10 o 
  -5   4   6      219.15      195.73      8.67 o 
  -4   4   6      597.73      646.61     17.45 o 
  -3   4   6      927.46      951.27     15.27 o 
  -2   4   6      343.66      343.52     12.67 o 
  -1   4   6      416.57      426.84      9.62 o 
   0   4   6      432.25      415.08      9.10 o 
   1   4   6      659.39      664.45     15.26 o 
   2   4   6      157.05      152.64      5.68 o 
   6   4   6       75.94       81.81      5.95 o 
   7   4   6       60.53       69.15      5.71 o 
   8   4   6      280.18      326.73     14.12 o 
   9   4   6       57.36       58.10      7.17 o 
  10   4   6      110.77      102.68      9.59 o 
  11   4   6       24.89       18.25      5.64 o 
  12   4   6       27.46       25.27      6.44 o 
 -14   5   6        8.70        9.93      3.22 o 
 -13   5   6       15.02       16.33      3.36 o 
 -12   5   6       65.12       63.97      7.13 o 
 -11   5   6      104.01      100.34      8.29 o 
 -10   5   6       61.44       69.07      6.94 o 
  -9   5   6      130.85      127.59      8.52 o 
  -8   5   6       17.71       21.67      4.22 o 
  -7   5   6      136.23      143.36      8.09 o 
  -6   5   6      193.98      202.79      9.48 o 
  -5   5   6       61.61       64.93      5.56 o 
  -4   5   6      278.57      270.39     10.48 o 
  -3   5   6      232.30      242.91      9.63 o 
  -2   5   6       73.11       75.91      5.33 o 
  -1   5   6        4.56        4.99      2.26 o 
   0   5   6      258.54      250.05      6.83 o 
   1   5   6      822.51      836.51     19.46 o 
   2   5   6        5.93        4.18      1.76 o 
   6   5   6      199.38      206.61      9.75 o 
   7   5   6        6.39        3.76      3.34 o 
  10   5   6       49.47       50.20      7.17 o 
  11   5   6       23.66       34.36      6.98 o 
 -14   6   6        4.49        0.09      2.51 o 
 -13   6   6       25.58       36.24      6.17 o 
 -12   6   6        9.58        7.40      4.18 o 
 -11   6   6       86.87       84.53      7.86 o 
 -10   6   6       41.42       29.07      5.29 o 
  -9   6   6      213.03      207.11     11.09 o 
  -8   6   6      250.97      244.75     11.78 o 
  -6   6   6      309.57      313.55     12.47 o 
  -5   6   6      258.36      276.09     11.40 o 
  -4   6   6      199.80      216.84      9.67 o 
  -3   6   6       93.76       97.43      6.52 o 
  -2   6   6       28.69       27.69      3.95 o 
  -1   6   6      646.56      635.84     17.29 o 
   0   6   6       41.71       47.21      4.30 o 
   1   6   6      211.47      208.21      8.33 o 
   2   6   6      208.79      196.08      7.90 o 
   5   6   6       55.40       47.86      5.83 o 
   6   6   6      107.75      115.65      8.09 o 
   7   6   6       51.99       38.27      5.33 o 
   8   6   6       90.47       92.40      7.59 o 
  11   6   6       15.08       20.86      6.25 o 
 -13   7   6        6.14        8.86      4.33 o 
 -12   7   6       16.96       23.16      5.52 o 
 -11   7   6       16.77       15.68      5.10 o 
 -10   7   6       33.91       45.41      6.40 o 
  -9   7   6       66.95       73.68      7.59 o 
  -8   7   6       66.94       64.01      6.94 o 
  -7   7   6       56.92       55.30      6.48 o 
  -6   7   6      190.90      166.05      9.75 o 
  -5   7   6      129.41      126.59      8.13 o 
  -4   7   6      194.22      205.20     10.05 o 
  -3   7   6      735.57      721.60     20.41 o 
  -2   7   6       59.97       56.76      5.56 o 
  -1   7   6      197.04      195.19      9.02 o 
   0   7   6      227.17      221.45      9.52 o 
   1   7   6       95.80      112.16      6.71 o 
   5   7   6       32.55       35.28      5.71 o 
   6   7   6       58.10       54.54      6.67 o 
   7   7   6       16.91       13.65      4.76 o 
   8   7   6       23.78       33.75      5.75 o 
   9   7   6        8.13        6.79      4.29 o 
 -12   8   6        3.16        4.68      4.49 o 
 -11   8   6       10.78       17.41      5.14 o 
 -10   8   6        7.90        8.28      4.79 o 
  -9   8   6        3.32        6.25      3.99 o 
  -8   8   6       11.73        2.91      3.83 o 
  -7   8   6       17.35       17.99      4.76 o 
  -6   8   6       84.85       81.58      7.59 o 
  -5   8   6      112.13      120.90      8.44 o 
  -4   8   6      157.90      148.39      9.13 o 
  -3   8   6      154.95      131.66      8.32 o 
  -2   8   6      259.12      257.60     11.47 o 
  -1   8   6      222.33      241.65     10.63 o 
   0   8   6       45.84       32.94      4.64 o 
   1   8   6      554.81      541.77     16.59 o 
   4   8   6       24.07       24.39      5.56 o 
   5   8   6       79.54       89.56      8.13 o 
   6   8   6       72.98       75.13      7.98 o 
   7   8   6       25.60       30.10      5.98 o 
   8   8   6       15.32       20.13      5.68 o 
   9   8   6       12.77       16.45      5.45 o 
 -10   9   6       32.93       29.49      6.52 o 
  -9   9   6       17.35       10.85      4.76 o 
  -8   9   6       38.51       32.60      6.25 o 
  -7   9   6       40.46       36.85      6.25 o 
  -5   9   6       13.72        8.86      4.26 o 
  -4   9   6       74.98       65.85      7.10 o 
  -3   9   6       47.74       56.87      6.56 o 
  -2   9   6       88.16      105.09      7.94 o 
  -1   9   6       30.85       25.66      4.91 o 
   0   9   6      118.44      112.35      7.98 o 
   3   9   6       88.64       99.15      9.21 o 
   4   9   6       63.07       71.72      7.98 o 
   5   9   6       95.75       99.57      9.13 o 
   6   9   6        7.20        9.13      5.10 o 
  -8  10   6       23.04       15.91      6.10 o 
  -7  10   6       24.96       23.51      5.79 o 
  -6  10   6        1.22        0.00      3.34 o 
  -5  10   6        9.25       14.38      4.91 o 
  -4  10   6       17.75       14.69      4.68 o 
  -3  10   6       62.83       70.87      7.44 o 
  -2  10   6        9.78        9.74      4.03 o 
  -1  10   6       46.24       46.21      6.29 o 
   0  10   6       12.18       10.93      3.99 o 
   2  10   6       29.28       37.08      6.75 o 
   3  10   6        1.33        1.04      4.14 o 
   4  10   6        3.87        3.18      4.33 o 
   5  10   6        5.83        4.49      4.95 o 
  -5  11   6       70.06       64.16      8.02 o 
  -4  11   6       25.66       36.28      6.71 o 
  -3  11   6       37.62       43.49      6.83 o 
  -2  11   6       43.91       49.36      6.98 o 
  -1  11   6       23.30       24.12      5.29 o 
   0  11   6        5.38        5.87      4.68 o 
   1  11   6       15.07        9.13      5.37 o 
   2  11   6        9.82        4.87      5.37 o 
  -4 -11   7       43.51       42.41      4.91 o 
  -3 -11   7       18.72       23.28      3.81 o 
  -2 -11   7       32.17       30.57      5.31 o 
  -1 -11   7       13.60       15.48      4.49 o 
   0 -11   7       23.98       26.95      4.51 o 
  -8 -10   7       21.28       33.56      4.24 o 
  -7 -10   7        4.31        8.76      3.66 o 
  -6 -10   7        9.69        9.04      5.83 o 
  -5 -10   7        8.00        6.89      2.81 o 
  -4 -10   7       31.67       25.37      4.53 o 
  -3 -10   7        2.25        3.34      3.37 o 
  -2 -10   7       47.96       47.24      4.83 o 
  -1 -10   7       19.14       18.01      3.48 o 
   0 -10   7        8.79        9.34      3.59 o 
   1 -10   7       17.44       17.77      3.73 o 
   2 -10   7       73.66       73.65     13.56 o 
   3 -10   7        9.85       16.80      4.91 o 
   4 -10   7        3.56        2.11      3.76 o 
 -10  -9   7       19.44       21.97      5.06 o 
  -9  -9   7       13.24       15.39      4.52 o 
  -8  -9   7       17.51       24.16      3.55 o 
  -7  -9   7       57.87       62.45      7.06 o 
  -6  -9   7       23.14       29.03      3.72 o 
  -5  -9   7       20.73       20.64      3.53 o 
  -4  -9   7       26.72       32.37      5.74 o 
  -3  -9   7       49.27       53.33      5.97 o 
  -2  -9   7        4.40        4.34      2.10 o 
  -1  -9   7        3.28        2.60      2.04 o 
   0  -9   7        5.03        3.03      3.60 o 
   1  -9   7       26.00       30.53      3.88 o 
   2  -9   7       85.56       90.00     15.00 o 
   3  -9   7       93.20      101.23      6.06 o 
   4  -9   7       15.19        7.59      4.03 o 
   5  -9   7        2.36        0.50      3.80 o 
   6  -9   7        9.40       14.23      4.72 o 
 -12  -8   7        2.69        0.00      2.91 o 
 -11  -8   7        5.24        8.90      3.91 o 
 -10  -8   7       46.02       56.53      6.29 o 
  -9  -8   7        9.66       13.02      3.57 o 
  -8  -8   7       48.23       50.98      4.32 o 
  -7  -8   7      199.07      186.96     13.93 o 
  -6  -8   7       40.23       42.80      3.91 o 
  -5  -8   7      122.57      118.85      5.81 o 
  -4  -8   7      549.65      530.81     10.16 o 
  -3  -8   7       88.23       98.37      4.21 o 
  -2  -8   7       18.73       17.51      2.51 o 
  -1  -8   7      164.05      185.48      5.78 o 
   0  -8   7      251.11      262.00      8.51 o 
   1  -8   7        6.49        1.57      2.25 o 
   2  -8   7      114.02      114.18      7.46 o 
   3  -8   7      194.15      204.21      7.78 o 
   4  -8   7      122.01      123.88      6.38 o 
   5  -8   7       26.43       23.89      4.91 o 
   6  -8   7       17.47       20.36      4.99 o 
   7  -8   7       63.86       57.87      6.90 o 
   8  -8   7        0.56        2.80      3.72 o 
 -13  -7   7        0.53        0.00      3.41 o 
 -12  -7   7        2.17        0.84      3.03 o 
 -11  -7   7       21.62       22.17      4.49 o 
 -10  -7   7       44.87       44.94      4.02 o 
  -9  -7   7       92.72       98.59      6.62 o 
  -8  -7   7       49.93       49.59      5.62 o 
  -7  -7   7       10.17       11.01      2.62 o 
  -6  -7   7       33.19       41.12      3.62 o 
  -5  -7   7      285.44      281.30     16.02 o 
  -4  -7   7      228.51      221.15      5.81 o 
  -3  -7   7      282.96      278.02      6.59 o 
  -2  -7   7      801.66      785.20     12.44 o 
  -1  -7   7       26.60       27.71      2.61 o 
   0  -7   7      349.23      340.34      9.24 o 
   1  -7   7      348.91      346.63      9.43 o 
   2  -7   7        7.74       13.82      2.76 o 
   3  -7   7      394.14      410.93     18.58 o 
   4  -7   7       34.85       41.34      3.51 o 
   5  -7   7      197.19      215.65     10.47 o 
   6  -7   7       73.77       71.18      6.67 o 
   7  -7   7       48.15       57.37      6.75 o 
   8  -7   7        0.70        0.00      3.41 o 
   9  -7   7       30.50       45.64      6.86 o 
 -14  -6   7        1.84        2.49      3.80 o 
 -13  -6   7        4.57        1.07      3.14 o 
 -12  -6   7       14.40       18.56      4.53 o 
 -11  -6   7       66.64       72.29      4.79 o 
 -10  -6   7       76.31       73.29      5.01 o 
  -9  -6   7        2.45        1.87      2.08 o 
  -8  -6   7      144.47      142.95      5.71 o 
  -7  -6   7      953.78      918.75     16.80 o 
  -6  -6   7       81.06       74.40      4.24 o 
  -5  -6   7      266.23      267.85      7.49 o 
  -4  -6   7      103.51       93.10      4.18 o 
  -3  -6   7      149.11      155.69      4.05 o 
  -2  -6   7      221.43      227.62      4.89 o 
  -1  -6   7      183.31      174.37      4.32 o 
   0  -6   7      159.22      171.58      5.14 o 
   1  -6   7      122.15      123.31      5.17 o 
   2  -6   7       43.42       45.03      3.09 o 
   3  -6   7       90.12      106.96      4.44 o 
   4  -6   7       35.33       36.73      3.22 o 
   5  -6   7      131.19      132.62      8.25 o 
   6  -6   7       91.13       88.27      5.99 o 
   7  -6   7       16.71       12.32      3.68 o 
   8  -6   7       66.64       68.92      6.31 o 
   9  -6   7       44.02       41.29      5.71 o 
  10  -6   7       75.99       80.67      7.33 o 
 -14  -5   7       21.72       25.73      5.37 o 
 -13  -5   7        4.09        2.84      3.45 o 
 -12  -5   7       39.73       38.66      5.48 o 
 -11  -5   7       19.28       21.87      3.22 o 
 -10  -5   7       77.58       76.24      4.59 o 
  -9  -5   7      140.04      167.99      6.14 o 
  -8  -5   7       70.22       72.05      4.07 o 
  -7  -5   7      127.28      133.13      5.08 o 
  -6  -5   7       59.70       58.04      3.53 o 
  -5  -5   7      846.02      917.90     15.75 o 
  -4  -5   7      158.07      157.35      4.56 o 
  -3  -5   7        3.99        4.98      1.20 o 
  -2  -5   7      181.71      184.46      4.07 o 
  -1  -5   7      364.07      381.13     12.62 o 
   0  -5   7       16.41       19.04      2.00 o 
   1  -5   7      172.24      173.83      5.03 o 
   2  -5   7       69.02       74.95      7.13 o 
   3  -5   7      170.40      171.35      5.29 o 
   4  -5   7      172.71      175.31      5.58 o 
   5  -5   7       15.52       13.89      2.38 o 
   6  -5   7      233.76      210.21     11.53 o 
   7  -5   7       39.24       37.94      4.67 o 
   8  -5   7       73.28       72.03      6.36 o 
   9  -5   7       40.42       39.38      5.35 o 
  10  -5   7       57.26       63.01      7.56 o 
  11  -5   7        3.38        0.00      3.64 o 
 -15  -4   7       60.13       66.92      7.52 o 
 -14  -4   7       48.02       52.85      6.83 o 
 -13  -4   7      107.68      114.19      8.48 o 
 -12  -4   7      100.03      111.69      5.65 o 
 -11  -4   7       96.99      104.55      5.22 o 
 -10  -4   7      134.53      131.90      5.61 o 
  -9  -4   7       16.67       10.03      2.37 o 
  -8  -4   7      318.49      315.65      8.12 o 
  -7  -4   7      380.03      374.96      8.61 o 
  -6  -4   7      266.32      280.31      6.92 o 
  -5  -4   7       26.98       25.82      2.40 o 
  -4  -4   7      198.27      188.64      5.56 o 
  -3  -4   7       66.06       66.42      2.62 o 
  -2  -4   7        8.03        6.27      1.08 o 
  -1  -4   7      699.76      749.52     11.27 o 
   0  -4   7      633.49      691.49     13.04 o 
   1  -4   7      312.99      289.86      7.34 o 
   2  -4   7      467.71      472.54      8.75 o 
   3  -4   7        3.26        0.00      1.19 o 
   4  -4   7      136.14      137.85      4.81 o 
   5  -4   7       65.96       64.19      4.65 o 
   6  -4   7       36.93       37.84      6.08 o 
   7  -4   7      180.50      165.97      9.63 o 
   8  -4   7        6.26        8.01      3.83 o 
   9  -4   7       38.39       44.49      6.25 o 
  10  -4   7       38.59       39.27      6.71 o 
  11  -4   7       16.47       26.31      6.37 o 
 -15  -3   7        5.48       12.42      4.68 o 
 -14  -3   7        5.30        2.42      3.45 o 
 -13  -3   7        0.29        4.68      3.45 o 
 -12  -3   7      264.98      278.83      8.63 o 
 -11  -3   7       47.78       55.11      4.05 o 
 -10  -3   7      128.11      140.96      7.10 o 
  -9  -3   7      378.99      376.13     14.74 o 
  -8  -3   7      575.97      553.43     11.13 o 
  -7  -3   7      217.27      228.88     11.01 o 
  -6  -3   7      551.16      552.49     10.41 o 
  -5  -3   7     1118.58     1163.83     15.35 o 
  -4  -3   7      182.51      181.42      4.24 o 
  -3  -3   7     1769.04     1804.43     18.26 o 
  -2  -3   7      495.69      567.39      7.82 o 
  -1  -3   7       16.46       11.92      1.39 o 
   0  -3   7      924.02      994.16     13.62 o 
   1  -3   7       58.42       59.44      2.70 o 
   2  -3   7      136.20      157.73      5.12 o 
   3  -3   7      455.90      480.37      8.88 o 
   4  -3   7      368.08      383.55      8.00 o 
   5  -3   7       60.26       57.71      3.57 o 
   6  -3   7       38.11       37.35      9.07 o 
   7  -3   7      286.34      311.97     13.16 o 
   8  -3   7        1.99        0.00      3.03 o 
   9  -3   7       60.22       48.21      6.56 o 
  10  -3   7       49.97       54.77      7.33 o 
  11  -3   7       20.81       23.16      6.14 o 
  12  -3   7        9.22       14.07      5.56 o 
 -16  -2   7       20.59       23.74      5.98 o 
 -15  -2   7        4.96        0.69      3.91 o 
 -14  -2   7       38.99       40.61      6.17 o 
 -13  -2   7       62.33       57.25      4.54 o 
 -12  -2   7      153.84      148.17      6.28 o 
 -11  -2   7      353.04      335.98      9.21 o 
 -10  -2   7      279.30      270.85     10.48 o 
  -9  -2   7      241.35      234.43      7.69 o 
  -8  -2   7      180.10      177.21      5.70 o 
  -7  -2   7      426.35      480.39     11.48 o 
  -6  -2   7      446.24      498.17      9.26 o 
  -5  -2   7      762.08      761.27     10.62 o 
  -4  -2   7      256.76      273.48     10.35 o 
  -3  -2   7     1404.41     1386.29     16.83 o 
  -2  -2   7      152.73      154.96      6.26 o 
  -1  -2   7     2614.30     2609.79     40.93 o 
   0  -2   7     1550.68     1560.34     19.05 o 
   1  -2   7      583.86      588.31      9.33 o 
   2  -2   7     1122.13     1213.81     21.06 o 
   3  -2   7       39.19       43.78      5.00 o 
   4  -2   7     1469.04     1475.42     19.90 o 
   5  -2   7       17.49       26.25      3.13 o 
   6  -2   7       90.05       83.00      6.64 o 
   7  -2   7      144.97      132.70      8.48 o 
   8  -2   7       90.72       95.74      7.71 o 
   9  -2   7      206.87      199.12     11.51 o 
  10  -2   7       16.91       20.52      5.29 o 
  11  -2   7        8.39        6.10      4.22 o 
  12  -2   7       23.00       21.44      6.56 o 
 -16  -1   7       53.49       53.15      7.75 o 
 -15  -1   7        9.55        8.47      4.49 o 
 -14  -1   7      157.01      166.79     10.82 o 
 -13  -1   7       53.45       55.97      9.95 o 
 -12  -1   7       34.69       35.85      3.79 o 
 -11  -1   7      393.06      406.24     10.40 o 
 -10  -1   7      119.05      122.60      5.25 o 
  -9  -1   7      263.68      266.78     13.63 o 
  -8  -1   7      311.47      312.61      7.70 o 
  -7  -1   7      835.67      890.41     14.74 o 
  -6  -1   7      279.92      304.31     13.05 o 
  -5  -1   7      568.67      528.49      8.09 o 
  -4  -1   7       32.22       35.63      1.53 o 
  -3  -1   7       96.81      101.74      5.08 o 
  -2  -1   7      268.51      264.25     11.98 o 
  -1  -1   7      681.64      762.01     13.87 o 
   0  -1   7      109.74      103.25      2.82 o 
   1  -1   7      554.84      582.12      9.03 o 
   2  -1   7      177.11      176.38      6.38 o 
   3  -1   7       60.25       52.65      2.70 o 
   4  -1   7       29.17       26.75      2.24 o 
   5  -1   7      104.38      109.63      6.67 o 
   6  -1   7      672.39      620.84     18.72 o 
   7  -1   7      149.84      149.35      8.90 o 
   8  -1   7       24.17       30.07      5.45 o 
   9  -1   7       16.67       12.08      4.99 o 
  10  -1   7      251.29      252.17     13.62 o 
  11  -1   7       13.12       19.21      5.64 o 
  12  -1   7        0.88        0.04      4.64 o 
 -16   0   7       16.16       19.79      5.75 o 
 -15   0   7       21.84       21.17      5.52 o 
 -14   0   7       40.90       42.98      6.94 o 
 -13   0   7       31.47       36.21      4.95 o 
 -12   0   7      546.20      565.84     18.70 o 
 -11   0   7       99.90       90.80      4.88 o 
 -10   0   7       85.88       83.88      4.57 o 
  -9   0   7        9.07        9.75      2.05 o 
  -8   0   7      451.55      518.42     16.61 o 
  -7   0   7       32.93       27.84      2.32 o 
  -6   0   7      127.64      146.67      4.38 o 
  -5   0   7      179.73      194.74      8.08 o 
  -4   0   7        0.02        1.33      1.32 o 
  -3   0   7      974.70      990.03     16.83 o 
  -2   0   7        3.14        0.02      1.99 o 
  -1   0   7     2402.39     2569.93     37.34 o 
   0   0   7     5922.93     6360.57    129.79 o 
   1   0   7      575.73      572.03      8.70 o 
   2   0   7       14.03       14.64      1.48 o 
   3   0   7     1830.55     1920.45     32.94 o 
   4   0   7       18.56       13.61      2.80 o 
   5   0   7      851.83      821.89     21.23 o 
   6   0   7       40.64       33.60      4.53 o 
   7   0   7      143.80      128.48      8.40 o 
   8   0   7      130.95      126.47      9.09 o 
   9   0   7      339.60      345.50     15.28 o 
  10   0   7       32.23       33.75      6.63 o 
  11   0   7        0.30        0.00      3.49 o 
  12   0   7        6.97        6.14      5.14 o 
 -16   1   7       54.08       55.00      7.86 o 
 -15   1   7        9.60        5.94      4.56 o 
 -14   1   7      159.89      171.05      7.31 o 
 -13   1   7       54.62       49.17      4.36 o 
 -12   1   7       35.13       43.15      6.44 o 
 -11   1   7      389.42      421.58     17.24 o 
 -10   1   7      120.39      117.88      5.20 o 
  -9   1   7      273.90      275.90     12.63 o 
  -8   1   7      311.68      312.19      8.54 o 
  -7   1   7      831.69      871.73     23.76 o 
  -6   1   7      281.71      303.55      7.43 o 
  -5   1   7      578.55      560.30     10.90 o 
  -4   1   7       35.11       38.22      1.67 o 
  -3   1   7       98.38      101.40      6.39 o 
  -2   1   7      264.78      265.26      9.04 o 
  -1   1   7      674.70      744.54     23.26 o 
   0   1   7      114.13      110.89      2.90 o 
   1   1   7      569.45      595.39      8.82 o 
   2   1   7      177.63      165.77      4.27 o 
   3   1   7       65.64       64.89      4.91 o 
   4   1   7       27.13       27.54      3.60 o 
   5   1   7      101.11      104.22      6.60 o 
   6   1   7      675.74      662.69     19.14 o 
   7   1   7      149.05      138.26      8.67 o 
   8   1   7       21.99       15.57      4.83 o 
   9   1   7       17.07        9.43      4.53 o 
  10   1   7      247.16      255.27     14.12 o 
  11   1   7       12.59        3.22      4.41 o 
  12   1   7        1.06        5.71      5.45 o 
 -16   2   7       20.90       38.58      7.02 o 
 -15   2   7        4.83        5.55      3.02 o 
 -14   2   7       38.85       42.23      4.45 o 
 -13   2   7       62.54       50.55      4.42 o 
 -12   2   7      152.97      154.28      6.62 o 
 -11   2   7      354.94      335.45     25.18 o 
 -10   2   7      282.08      261.39      7.80 o 
  -9   2   7      248.09      239.97     13.74 o 
  -8   2   7      177.90      180.62      5.73 o 
  -7   2   7      425.21      458.14     14.60 o 
  -6   2   7      446.39      470.37     14.56 o 
  -5   2   7      736.67      738.66     13.73 o 
  -4   2   7      259.88      276.17      6.94 o 
  -3   2   7     1387.19     1361.36     21.43 o 
  -2   2   7      157.73      160.91      5.11 o 
  -1   2   7     2646.47     2651.30     37.76 o 
   0   2   7     1524.99     1524.27     47.58 o 
   1   2   7      595.32      590.75     13.75 o 
   2   2   7     1152.40     1281.58     24.74 o 
   4   2   7     1462.37     1465.33     31.96 o 
   5   2   7       17.74       18.75      3.53 o 
   6   2   7       84.29       91.40      6.90 o 
   7   2   7      146.73      156.25      9.17 o 
   8   2   7       87.24       80.74      7.48 o 
   9   2   7      207.79      206.49     12.05 o 
  10   2   7       16.17       23.01      5.75 o 
  11   2   7        8.56        5.29      5.22 o 
  12   2   7       23.23       16.37      6.06 o 
 -15   3   7        5.30        5.05      2.63 o 
 -14   3   7        5.71        8.67      2.81 o 
 -13   3   7        0.21        2.23      2.25 o 
 -12   3   7      266.67      239.93      8.37 o 
 -11   3   7       49.77       56.72      4.24 o 
 -10   3   7      124.83      119.74      5.39 o 
  -9   3   7      374.15      366.72     13.86 o 
  -8   3   7      577.34      546.73     17.10 o 
  -7   3   7      219.70      251.52     10.44 o 
  -6   3   7      554.78      584.72     16.68 o 
  -5   3   7     1113.06     1202.61     27.43 o 
  -4   3   7      191.30      182.55      7.02 o 
  -3   3   7     1778.28     1780.36     26.71 o 
  -2   3   7      480.09      556.88     10.98 o 
  -1   3   7       17.84       17.97      2.06 o 
   0   3   7      934.05     1001.78     17.19 o 
   1   3   7       52.71       49.40      3.06 o 
   2   3   7      132.57      142.34      5.41 o 
   6   3   7       38.95       34.06      4.64 o 
   7   3   7      293.09      320.42     13.55 o 
   8   3   7        1.84        0.96      3.49 o 
   9   3   7       59.89       54.31      7.10 o 
  10   3   7       50.24       55.57      7.59 o 
  11   3   7       20.15       17.64      5.83 o 
  12   3   7        8.92       18.56      6.29 o 
 -15   4   7       59.68       69.06      5.63 o 
 -14   4   7       47.40       55.32      4.97 o 
 -13   4   7      104.12       99.88      5.87 o 
 -12   4   7       98.31      102.28      7.96 o 
 -11   4   7       97.31       87.31      5.08 o 
 -10   4   7      138.03      123.06      8.55 o 
  -9   4   7       16.65       19.48      4.45 o 
  -8   4   7      322.47      344.51     13.13 o 
  -7   4   7      376.55      391.55     14.05 o 
  -6   4   7      265.79      268.06     10.94 o 
  -5   4   7       29.01       29.30      4.14 o 
  -4   4   7      197.14      177.20      6.93 o 
  -3   4   7       68.59       69.74      3.34 o 
  -2   4   7        7.47        6.88      1.61 o 
  -1   4   7      701.35      753.85     20.55 o 
   0   4   7      625.12      663.79     13.05 o 
   1   4   7      318.01      302.47     10.63 o 
   2   4   7      475.21      468.21     11.87 o 
   6   4   7       38.20       31.98      4.22 o 
   7   4   7      175.54      166.43      8.48 o 
   8   4   7        6.56       10.16      4.18 o 
   9   4   7       37.66       44.18      6.67 o 
  10   4   7       38.32       48.63      7.52 o 
  11   4   7       16.57        9.13      5.33 o 
 -14   5   7       20.46       18.86      3.61 o 
 -13   5   7        4.41        5.67      2.54 o 
 -12   5   7       42.19       36.85      6.21 o 
 -11   5   7       19.09       18.64      4.76 o 
 -10   5   7       74.03       62.13      6.94 o 
  -9   5   7      136.80      141.44      9.01 o 
  -8   5   7       71.17       74.52      6.83 o 
  -7   5   7      131.74      119.96      7.71 o 
  -6   5   7       60.28       64.01      5.79 o 
  -5   5   7      833.75      880.54     23.46 o 
  -4   5   7      158.95      168.28      8.21 o 
  -3   5   7        4.08        7.78      2.76 o 
  -2   5   7      184.59      184.30      8.13 o 
  -1   5   7      362.19      365.53     11.75 o 
   0   5   7       15.73       14.55      2.23 o 
   1   5   7      172.02      179.38      5.95 o 
   6   5   7      231.51      217.10     10.17 o 
   7   5   7       38.91       39.04      5.10 o 
   9   5   7       38.78       43.37      6.63 o 
  10   5   7       57.31       64.35      8.21 o 
  11   5   7        3.26        0.04      4.29 o 
 -14   6   7        1.82        0.00      4.03 o 
 -13   6   7        4.52        0.00      3.87 o 
 -12   6   7       14.24       23.24      5.60 o 
 -11   6   7       67.99       71.80      7.59 o 
 -10   6   7       78.46       68.58      7.21 o 
  -9   6   7        2.80        3.76      3.30 o 
  -8   6   7      148.38      151.03      9.36 o 
  -7   6   7      947.32      931.15     25.57 o 
  -6   6   7       83.29       99.34      7.17 o 
  -5   6   7      265.32      242.20     11.05 o 
  -4   6   7      101.85       96.24      6.90 o 
  -3   6   7      154.57      157.61      8.25 o 
  -2   6   7      215.25      222.72      9.75 o 
  -1   6   7      187.32      175.69      8.29 o 
   0   6   7      162.07      173.15      7.90 o 
   1   6   7      117.83      114.70      6.18 o 
   6   6   7       92.35       93.17      7.59 o 
   7   6   7       15.51       12.96      4.37 o 
   8   6   7       67.58       67.92      6.83 o 
  10   6   7       76.42       66.85      8.32 o 
 -13   7   7        0.50        4.26      4.75 o 
 -12   7   7        2.21        1.38      3.83 o 
 -11   7   7       21.71       26.46      5.75 o 
 -10   7   7       45.22       51.08      7.06 o 
  -9   7   7       91.91      105.82      8.40 o 
  -8   7   7       52.15       48.44      6.21 o 
  -7   7   7       10.01       11.93      4.22 o 
  -6   7   7       34.42       40.61      5.60 o 
  -5   7   7      284.59      283.49     12.36 o 
  -4   7   7      230.59      220.56     10.71 o 
  -3   7   7      284.54      281.51     11.78 o 
  -2   7   7      791.46      790.02     21.60 o 
  -1   7   7       28.91       32.21      4.41 o 
   0   7   7      344.92      349.61     12.44 o 
   1   7   7      344.97      355.78     12.28 o 
   5   7   7      193.33      217.26     11.43 o 
   6   7   7       73.50       78.43      7.75 o 
   7   7   7       46.06       47.86      6.56 o 
   8   7   7        0.69        7.55      4.14 o 
 -12   8   7        2.54        0.96      3.99 o 
 -11   8   7        4.97        8.17      4.87 o 
 -10   8   7       45.81       60.63      7.59 o 
  -9   8   7        9.11        6.37      4.37 o 
  -8   8   7       47.20       54.99      7.02 o 
  -6   8   7       42.09       44.03      6.02 o 
  -5   8   7      121.45      104.37      8.06 o 
  -3   8   7       92.51       99.46      7.40 o 
  -2   8   7       17.80       15.91      4.03 o 
  -1   8   7      168.45      177.05      9.36 o 
   0   8   7      253.09      253.07     11.01 o 
   4   8   7      125.83      138.90      9.78 o 
   5   8   7       26.65       30.72      6.29 o 
   6   8   7       18.14       15.07      5.45 o 
   7   8   7       64.84       57.14      7.52 o 
   8   8   7        0.55        0.00      3.80 o 
 -10   9   7       20.30       18.98      5.87 o 
  -9   9   7       12.59       20.44      5.87 o 
  -8   9   7       18.02       23.43      5.91 o 
  -7   9   7       58.48       56.61      7.10 o 
  -6   9   7       23.64       23.58      5.52 o 
  -5   9   7       19.46       12.42      4.72 o 
  -4   9   7       27.22       18.91      4.72 o 
  -3   9   7       48.54       37.97      5.52 o 
  -2   9   7        4.70        9.32      3.68 o 
  -1   9   7        3.29        0.00      2.49 o 
   0   9   7        5.04        8.28      3.41 o 
   3   9   7       92.46       80.70      8.51 o 
   4   9   7       14.49       27.00      6.10 o 
   5   9   7        2.31        8.44      4.75 o 
   6   9   7        9.40       17.98      6.06 o 
  -8  10   7       20.45       15.57      5.68 o 
  -7  10   7        4.22        4.60      4.45 o 
  -6  10   7       10.38       10.28      4.87 o 
  -5  10   7        8.14        8.40      4.64 o 
  -4  10   7       32.63       29.34      5.52 o 
  -3  10   7        2.21        6.71      3.76 o 
  -2  10   7       47.15       59.40      6.83 o 
  -1  10   7       18.53       25.12      5.14 o 
   2  10   7       74.89       70.88      8.59 o 
   3  10   7       10.33        3.34      4.76 o 
   4  10   7        3.48        1.15      4.18 o 
  -4  11   7       43.53       54.88      7.25 o 
  -2  11   7       31.69       28.07      5.87 o 
  -7 -10   8       52.70       61.40      7.06 o 
  -6 -10   8       11.04       10.04      3.07 o 
  -5 -10   8       34.07       42.41      5.23 o 
  -4 -10   8       13.26       14.15      5.46 o 
  -3 -10   8       21.77       20.21      3.09 o 
  -2 -10   8       55.26       61.73      4.25 o 
  -1 -10   8       16.03       15.32      3.72 o 
   0 -10   8       26.47       30.16      4.45 o 
   1 -10   8       15.52       17.62      7.57 o 
   2 -10   8       19.55       23.16      4.07 o 
   3 -10   8       20.16       11.93      4.91 o 
 -10  -9   8       11.87        8.17      4.14 o 
  -9  -9   8        1.48        1.40      2.47 o 
  -8  -9   8       40.73       43.15      4.33 o 
  -7  -9   8        5.50        4.70      3.80 o 
  -6  -9   8       77.50       86.56      8.36 o 
  -5  -9   8       37.07       36.49      6.10 o 
  -4  -9   8       99.94      107.86      4.81 o 
  -3  -9   8       41.37       42.45      3.49 o 
  -2  -9   8      147.38      156.97      5.76 o 
  -1  -9   8       91.13       91.78      5.82 o 
   0  -9   8        5.11        2.46      2.67 o 
   1  -9   8       18.60       25.13      4.28 o 
   2  -9   8       51.48       60.59      5.09 o 
   3  -9   8        6.25       13.40      3.42 o 
   4  -9   8        3.03        2.65      3.41 o 
   5  -9   8       49.50       47.17      6.40 o 
   6  -9   8        3.93        6.94      4.60 o 
 -11  -8   8       12.46       17.95      4.41 o 
 -10  -8   8        1.29        3.95      2.68 o 
  -9  -8   8      109.00      111.65      9.72 o 
  -8  -8   8       11.97       16.70      3.10 o 
  -7  -8   8       13.37       14.51      2.88 o 
  -6  -8   8       82.52       81.79      5.05 o 
  -5  -8   8      209.03      197.37      7.33 o 
  -4  -8   8       96.72       94.96      4.38 o 
  -3  -8   8      172.74      167.97      4.97 o 
  -2  -8   8       12.33        9.48      2.03 o 
  -1  -8   8      271.36      267.69      7.38 o 
   0  -8   8      196.21      203.29      7.60 o 
   1  -8   8      172.31      184.00      7.26 o 
   2  -8   8      120.32      109.80      5.75 o 
   3  -8   8       15.71       16.76      3.32 o 
   4  -8   8       51.30       60.32      7.36 o 
   5  -8   8       52.96       64.43      6.86 o 
   6  -8   8       23.49       26.19      5.18 o 
   7  -8   8       12.67        9.78      4.87 o 
 -11  -7   8        9.56        8.31      2.93 o 
 -10  -7   8       15.38       17.14      3.08 o 
  -9  -7   8        8.68        8.95      2.55 o 
  -8  -7   8       33.46       41.26      3.68 o 
  -7  -7   8       52.33       57.85      5.08 o 
  -6  -7   8        9.40        8.96      2.53 o 
  -5  -7   8      142.58      140.96     14.17 o 
  -4  -7   8        9.85       10.36      2.41 o 
  -3  -7   8       70.34       66.90      3.17 o 
  -2  -7   8      126.29      131.66      4.15 o 
  -1  -7   8      152.25      154.58      5.90 o 
   0  -7   8      340.45      338.02      8.01 o 
   1  -7   8      182.11      190.54      6.10 o 
   2  -7   8      572.43      591.82     15.15 o 
   3  -7   8       92.94       85.80      4.52 o 
   4  -7   8      289.52      303.57     13.06 o 
   5  -7   8       20.51       26.88      3.37 o 
   6  -7   8       94.81       98.69      7.71 o 
   7  -7   8       17.67       13.19      4.79 o 
   8  -7   8       59.09       70.91      7.82 o 
 -12  -6   8       20.73       21.82      4.41 o 
 -11  -6   8       25.65       18.61      3.27 o 
 -10  -6   8       77.11       77.09      4.68 o 
  -9  -6   8       52.09       40.41      3.55 o 
  -8  -6   8      197.76      198.02     15.56 o 
  -7  -6   8       42.89       38.18      3.41 o 
  -6  -6   8       32.20       35.39      3.18 o 
  -5  -6   8       52.54       59.99      3.39 o 
  -4  -6   8       35.84       34.34      3.17 o 
  -3  -6   8      181.52      190.72      4.57 o 
  -2  -6   8      245.43      256.25      6.30 o 
  -1  -6   8       18.71       17.49      2.27 o 
   0  -6   8       19.01       20.62      2.41 o 
   1  -6   8      134.55      136.45      7.48 o 
   2  -6   8       46.64       42.40      3.85 o 
   3  -6   8       24.80       26.29      2.86 o 
   4  -6   8      281.66      283.51      7.67 o 
   5  -6   8       40.84       44.51      3.83 o 
   6  -6   8       28.28       26.74      4.23 o 
   7  -6   8      160.60      181.04      9.00 o 
   8  -6   8       16.42       18.99      4.46 o 
   9  -6   8        4.55        3.25      4.70 o 
 -12  -5   8       51.64       58.78      4.50 o 
 -11  -5   8       54.71       57.80      4.37 o 
 -10  -5   8      400.99      397.14     10.18 o 
  -9  -5   8       40.71       47.31      5.85 o 
  -8  -5   8      365.73      345.51      8.81 o 
  -7  -5   8      155.20      158.17      5.60 o 
  -6  -5   8      478.49      456.88     11.00 o 
  -5  -5   8       63.30       67.98      3.31 o 
  -4  -5   8      503.43      501.61      9.02 o 
  -3  -5   8       40.78       43.45      2.21 o 
  -2  -5   8      199.72      186.40      4.19 o 
  -1  -5   8       26.42       23.66      2.22 o 
   0  -5   8       16.91       18.12      2.08 o 
   1  -5   8      138.90      135.24      4.55 o 
   2  -5   8      184.23      189.70      8.38 o 
   3  -5   8      116.49      117.94      4.67 o 
   4  -5   8       97.46       87.16      4.33 o 
   5  -5   8        3.61        0.79      1.92 o 
   6  -5   8       50.46       43.03      4.84 o 
   7  -5   8       73.28       78.62     15.34 o 
   8  -5   8        4.74        3.81      3.38 o 
   9  -5   8        6.03        4.02      3.58 o 
  10  -5   8       19.65       26.14      5.13 o 
 -13  -4   8       46.01       53.27      6.17 o 
 -12  -4   8      115.89      125.89      5.99 o 
 -11  -4   8       96.12       94.62      7.38 o 
 -10  -4   8      189.38      195.31      6.87 o 
  -9  -4   8      140.22      143.90      5.57 o 
  -8  -4   8      101.76      110.87      5.04 o 
  -7  -4   8     1099.56     1123.64     27.23 o 
  -6  -4   8      320.82      319.02      7.60 o 
  -5  -4   8      523.41      535.25      9.14 o 
  -4  -4   8      579.77      579.90     13.89 o 
  -3  -4   8      603.00      605.89      8.10 o 
  -2  -4   8     1127.16     1122.35     21.11 o 
  -1  -4   8      324.07      304.94      6.40 o 
   0  -4   8      382.95      393.70      7.52 o 
   1  -4   8      411.06      425.25      8.08 o 
   2  -4   8      633.22      655.16     11.10 o 
   3  -4   8       44.63       44.16      2.91 o 
   4  -4   8       25.27       18.10      2.33 o 
   5  -4   8      246.53      244.52      6.89 o 
   6  -4   8       40.76       33.39      3.15 o 
   7  -4   8       70.50       71.41      6.02 o 
   8  -4   8       12.16       10.52      3.72 o 
   9  -4   8       16.04       21.32      5.14 o 
  10  -4   8        6.88       13.31      5.33 o 
  11  -4   8       40.61       49.55      7.55 o 
 -13  -3   8        4.45        6.53      4.62 o 
 -12  -3   8       66.92       66.71      5.22 o 
 -11  -3   8       18.53       19.85      3.00 o 
 -10  -3   8      121.56      114.74      5.14 o 
  -9  -3   8      125.04      117.85      4.95 o 
  -8  -3   8       70.13       64.68      3.57 o 
  -7  -3   8       24.85       27.49      3.28 o 
  -6  -3   8      305.34      272.89      6.60 o 
  -5  -3   8      444.11      465.37      7.83 o 
  -4  -3   8      208.18      201.55      4.61 o 
  -3  -3   8      623.97      695.46      8.47 o 
  -2  -3   8     1938.05     2020.12     24.32 o 
  -1  -3   8       23.06       20.73      1.71 o 
   0  -3   8      221.74      212.93      5.69 o 
   1  -3   8      429.27      434.42     10.44 o 
   2  -3   8      444.16      422.65      8.05 o 
   3  -3   8       32.46       33.45      2.50 o 
   4  -3   8      156.20      147.73      7.80 o 
   5  -3   8       99.07      100.72      4.38 o 
   6  -3   8      209.53      187.68     12.07 o 
   7  -3   8      166.00      167.50      9.94 o 
   8  -3   8      245.85      258.23     12.70 o 
   9  -3   8       33.66       34.78      6.21 o 
  10  -3   8        5.88        7.29      4.22 o 
  11  -3   8        4.87        6.83      4.83 o 
 -13  -2   8      143.37      139.53      6.49 o 
 -12  -2   8      204.11      215.27      7.66 o 
 -11  -2   8      187.53      192.63      8.54 o 
 -10  -2   8      160.89      155.55      5.90 o 
  -9  -2   8        8.61        8.16      2.40 o 
  -8  -2   8      422.60      440.32     13.02 o 
  -7  -2   8      131.58      120.09      4.22 o 
  -6  -2   8      142.80      136.37      3.70 o 
  -5  -2   8      339.33      348.54      6.12 o 
  -4  -2   8      439.95      460.26      7.22 o 
  -3  -2   8      491.80      506.39     10.55 o 
  -2  -2   8      184.72      187.08      5.33 o 
  -1  -2   8      130.87      143.94      3.51 o 
   0  -2   8     2845.29     2944.64     33.80 o 
   1  -2   8      501.94      491.16      8.40 o 
   2  -2   8       91.00      105.01      3.64 o 
   3  -2   8      428.90      433.85      8.36 o 
   4  -2   8      248.82      253.65      6.34 o 
   5  -2   8      895.76      855.75     22.15 o 
   6  -2   8      146.96      132.43      8.21 o 
   7  -2   8      420.19      426.87     15.70 o 
   8  -2   8      266.06      278.36     13.20 o 
   9  -2   8      184.83      193.51     11.66 o 
  10  -2   8      118.58      113.04      9.47 o 
  11  -2   8       51.92       43.34      7.36 o 
 -14  -1   8        9.88        5.18      3.64 o 
 -13  -1   8       19.46       22.13      4.62 o 
 -12  -1   8      107.42      110.28      5.71 o 
 -11  -1   8       33.38       36.16      3.52 o 
 -10  -1   8      664.07      664.80     13.52 o 
  -9  -1   8       93.98       89.12      4.27 o 
  -8  -1   8      253.58      249.43      6.70 o 
  -7  -1   8      153.85      149.24      4.68 o 
  -6  -1   8     1555.92     1590.56     19.76 o 
  -5  -1   8      155.80      145.07      3.82 o 
  -4  -1   8      298.00      306.91      9.02 o 
  -3  -1   8      579.90      561.56     15.53 o 
  -2  -1   8      511.99      531.91     11.40 o 
  -1  -1   8       48.76       48.26      3.35 o 
   0  -1   8      496.45      501.77      7.74 o 
   1  -1   8       67.27       62.20      2.59 o 
   2  -1   8     1798.40     1804.93     22.58 o 
   3  -1   8       54.51       54.98      2.83 o 
   4  -1   8      307.21      287.06      7.06 o 
   5  -1   8      552.17      553.87     16.63 o 
   6  -1   8      108.18      111.55      7.67 o 
   7  -1   8       91.33       85.11      7.29 o 
   8  -1   8      263.64      261.51     12.86 o 
   9  -1   8       94.57      104.63      9.13 o 
  10  -1   8        1.62        5.22      4.37 o 
  11  -1   8        3.51        6.52      5.14 o 
  12  -1   8        3.60        5.10      4.95 o 
 -14   0   8       57.60       63.93      6.86 o 
 -13   0   8       87.67       92.79      5.55 o 
 -12   0   8      388.55      399.63     10.71 o 
 -11   0   8      354.02      339.88      9.31 o 
 -10   0   8        3.64        2.67      1.98 o 
  -9   0   8       23.26       23.02      3.20 o 
  -8   0   8        0.61        0.00      1.31 o 
  -7   0   8       24.03       27.88      6.62 o 
  -6   0   8        0.49        0.00      0.91 o 
  -5   0   8      629.59      583.05     11.80 o 
  -4   0   8      791.14      757.57     14.28 o 
  -3   0   8     2790.04     2807.84     40.64 o 
  -2   0   8      246.19      258.89      7.23 o 
  -1   0   8      653.30      634.04     12.77 o 
   0   0   8      583.53      728.29     24.25 o 
   1   0   8      401.81      408.34     16.10 o 
   2   0   8        2.48        2.35      1.20 o 
   3   0   8      273.95      287.36      6.09 o 
   4   0   8      153.43      183.78      8.13 o 
   5   0   8       75.74       72.65      5.75 o 
   6   0   8      334.28      295.30     11.94 o 
   7   0   8       16.34       17.26      4.53 o 
   8   0   8      266.66      263.40     12.93 o 
   9   0   8      210.04      224.41     12.66 o 
  10   0   8        5.47        9.28      4.95 o 
  11   0   8       43.13       46.63      7.48 o 
  12   0   8        0.37        1.38      4.64 o 
 -15   1   8       22.50       26.27      5.41 o 
 -14   1   8       10.77       13.31      4.60 o 
 -13   1   8       20.07       14.59      3.12 o 
 -12   1   8      105.20      122.86      5.94 o 
 -11   1   8       32.10       32.53      3.44 o 
 -10   1   8      664.15      672.74     28.05 o 
  -9   1   8       90.82       83.83      4.39 o 
  -8   1   8      259.07      264.64      7.66 o 
  -7   1   8      151.72      145.42      6.37 o 
  -6   1   8     1554.09     1617.53     23.19 o 
  -5   1   8      153.60      152.75      3.56 o 
  -4   1   8      311.97      327.74      7.22 o 
  -3   1   8      580.24      559.23     11.42 o 
  -2   1   8      497.76      512.59     10.84 o 
  -1   1   8       44.12       43.93      3.07 o 
   0   1   8      485.48      478.96      7.65 o 
   1   1   8       61.72       54.50      2.38 o 
   2   1   8     1779.09     1770.01     22.16 o 
   3   1   8       56.90       55.88      4.30 o 
   4   1   8      307.39      288.83     10.52 o 
   5   1   8      555.02      532.98     16.44 o 
   6   1   8      107.08      125.20      7.75 o 
   7   1   8       90.75       87.07      7.56 o 
   8   1   8      267.31      248.59     12.82 o 
   9   1   8       97.54      103.25      9.13 o 
  10   1   8        1.70        1.04      3.68 o 
  11   1   8        3.71        1.53      4.64 o 
  12   1   8        3.28        7.52      5.75 o 
 -15   2   8      107.76      134.13      9.70 o 
 -14   2   8       12.08        9.70      4.06 o 
 -13   2   8      142.23      141.94      6.60 o 
 -12   2   8      202.05      213.42      7.77 o 
 -11   2   8      191.31      182.04      6.91 o 
 -10   2   8      167.29      153.57      8.98 o 
  -9   2   8        8.06        6.46      1.93 o 
  -8   2   8      425.07      449.02      9.73 o 
  -7   2   8      133.13      118.17      4.28 o 
  -6   2   8      142.78      138.58      7.37 o 
  -5   2   8      337.72      351.80     13.02 o 
  -4   2   8      442.81      457.12     11.28 o 
  -3   2   8      496.01      513.16     10.66 o 
  -2   2   8      186.86      181.74      5.86 o 
  -1   2   8      136.70      145.09      5.99 o 
   0   2   8     2856.59     2972.40     63.71 o 
   1   2   8      508.54      516.10     10.90 o 
   2   2   8       92.46       98.78      4.25 o 
   3   2   8      436.10      450.20     12.94 o 
   4   2   8      250.66      268.88     10.02 o 
   5   2   8      894.63      825.33     22.11 o 
   6   2   8      146.89      137.80      8.13 o 
   7   2   8      409.30      405.29     15.66 o 
   8   2   8      264.47      295.82     13.89 o 
   9   2   8      180.20      201.72     12.16 o 
  10   2   8      117.55      115.34     10.28 o 
  11   2   8       51.95       61.13      8.48 o 
 -15   3   8        3.14        0.96      3.57 o 
 -14   3   8       14.53       14.88      4.60 o 
 -13   3   8        4.71        4.68      2.55 o 
 -12   3   8       65.08       66.14      4.69 o 
 -11   3   8       17.79       17.32      3.01 o 
 -10   3   8      122.04      108.60      5.13 o 
  -9   3   8      125.77      118.46      7.79 o 
  -8   3   8       71.29       67.97      6.02 o 
  -7   3   8       24.75       30.07      4.33 o 
  -6   3   8      311.60      318.90     11.67 o 
  -5   3   8      447.32      454.81     10.10 o 
  -4   3   8      206.09      209.74      8.08 o 
  -3   3   8      616.85      674.98     22.43 o 
  -2   3   8     1948.45     2041.30     30.52 o 
  -1   3   8       24.81       25.96      2.90 o 
   0   3   8      214.89      196.59      6.20 o 
   1   3   8      438.50      448.49     10.03 o 
   2   3   8      432.93      407.18     10.87 o 
   5   3   8      101.79       93.21      6.64 o 
   6   3   8      215.18      194.15     10.13 o 
   7   3   8      162.36      175.93     10.32 o 
   8   3   8      247.55      249.18     12.85 o 
   9   3   8       34.26       38.12      6.48 o 
  10   3   8        5.26        1.96      4.14 o 
  11   3   8        5.21        0.00      4.41 o 
 -15   4   8       20.01       28.26      6.06 o 
 -14   4   8       10.69       11.20      4.64 o 
 -13   4   8       46.12       45.69      6.65 o 
 -12   4   8      114.09      104.98      5.73 o 
 -11   4   8      100.21       96.87      5.32 o 
 -10   4   8      192.19      199.55     10.90 o 
  -9   4   8      141.36      144.63      8.86 o 
  -8   4   8      103.08      101.19      7.36 o 
  -7   4   8     1083.43     1123.87     28.48 o 
  -6   4   8      322.73      343.42     12.74 o 
  -5   4   8      524.29      569.11     16.87 o 
  -4   4   8      581.25      573.37     16.25 o 
  -3   4   8      604.90      596.14     16.58 o 
  -2   4   8     1129.74     1117.62     18.81 o 
  -1   4   8      331.89      310.51     11.65 o 
   0   4   8      368.54      385.19      9.29 o 
   1   4   8      413.34      417.75     30.80 o 
   7   4   8       69.06       67.89      7.10 o 
   8   4   8       11.89       10.28      4.45 o 
   9   4   8       16.29       15.61      5.25 o 
  10   4   8        6.85        1.84      4.79 o 
  11   4   8       40.73       51.70      8.21 o 
 -14   5   8       19.82       30.41      6.02 o 
 -13   5   8        7.00        7.75      4.33 o 
 -12   5   8       52.44       46.06      6.63 o 
 -11   5   8       55.61       65.77      7.40 o 
 -10   5   8      400.54      403.83     16.28 o 
  -9   5   8       39.58       44.60      5.91 o 
  -8   5   8      373.30      362.96     14.63 o 
  -7   5   8      156.08      151.50      9.25 o 
  -6   5   8      486.99      477.03     16.01 o 
  -5   5   8       63.10       68.69      6.02 o 
  -4   5   8      490.12      472.66     15.44 o 
  -3   5   8       37.51       45.02      4.60 o 
  -2   5   8      199.97      193.17      8.56 o 
  -1   5   8       23.88       25.58      3.53 o 
   0   5   8       15.68       20.67      3.14 o 
   1   5   8      137.16      130.35      5.40 o 
   6   5   8       49.75       34.98      5.06 o 
   8   5   8        4.74        3.18      3.99 o 
   9   5   8        5.72        1.65      3.91 o 
  10   5   8       19.03       18.18      5.75 o 
 -13   6   8       11.63       16.83      5.10 o 
 -12   6   8       20.71       28.76      6.17 o 
 -11   6   8       24.60       18.37      4.99 o 
 -10   6   8       76.11       77.36      7.79 o 
  -9   6   8       51.51       44.83      6.17 o 
  -8   6   8      194.53      196.40     10.86 o 
  -7   6   8       43.17       35.67      5.45 o 
  -6   6   8       32.64       33.56      5.10 o 
  -5   6   8       56.29       56.72      5.83 o 
  -4   6   8       36.36       37.16      4.83 o 
  -3   6   8      181.49      177.41      8.98 o 
  -2   6   8      242.62      277.53     10.94 o 
  -1   6   8       17.47       15.49      3.22 o 
   0   6   8       19.83       23.51      3.57 o 
   6   6   8       29.48       32.14      5.25 o 
   7   6   8      162.01      178.46     10.43 o 
   9   6   8        4.56        0.00      4.18 o 
 -12   7   8        1.46        1.19      4.14 o 
 -11   7   8        8.80        5.71      4.33 o 
 -10   7   8       15.74       15.91      4.91 o 
  -9   7   8        9.48        6.63      4.10 o 
  -8   7   8       33.46       31.91      5.75 o 
  -7   7   8       53.46       61.02      6.90 o 
  -6   7   8        9.24       14.15      4.14 o 
  -5   7   8      142.21      139.37      8.98 o 
  -4   7   8        9.82        5.45      3.49 o 
  -3   7   8       71.45       78.13      6.33 o 
  -2   7   8      127.69      136.41      8.06 o 
  -1   7   8      154.39      183.53      8.86 o 
   0   7   8      347.47      352.21     12.59 o 
   5   7   8       20.06       19.90      4.99 o 
   6   7   8       92.38       94.20      8.48 o 
   7   7   8       16.69       11.85      4.76 o 
 -11   8   8       12.13       17.33      5.79 o 
 -10   8   8        1.53       13.27      5.18 o 
  -9   8   8      107.65      105.36      9.47 o 
  -8   8   8       11.65       11.85      4.37 o 
  -7   8   8       13.28       26.31      5.52 o 
  -6   8   8       82.49       88.33      7.90 o 
  -5   8   8      212.17      205.49     11.40 o 
  -4   8   8       94.30       85.96      7.75 o 
  -3   8   8      176.07      171.79      9.74 o 
  -2   8   8       10.99       16.11      4.22 o 
  -1   8   8      269.07      298.24     12.39 o 
   5   8   8       55.14       45.48      6.98 o 
   6   8   8       24.13       23.58      5.83 o 
   7   8   8       13.09       12.77      5.02 o 
 -10   9   8       12.14       13.38      5.48 o 
  -9   9   8        1.59        3.22      4.26 o 
  -8   9   8       39.07       49.09      7.17 o 
  -7   9   8        5.41        1.84      3.83 o 
  -6   9   8       78.50       89.63      8.78 o 
  -5   9   8       37.96       41.61      6.06 o 
  -3   9   8       42.84       46.90      6.17 o 
  -2   9   8      144.69      155.13      9.63 o 
  -1   9   8       91.94      104.98      7.90 o 
   4   9   8        2.98        6.10      4.75 o 
   5   9   8       49.31       53.84      8.09 o 
   6   9   8        3.75        3.80      5.14 o 
  -7  10   8       52.55       60.29      8.02 o 
  -6  10   8       11.21        8.40      4.45 o 
  -5  10   8       34.70       31.71      6.17 o 
  -4  10   8       12.88       15.76      5.10 o 
  -3  10   8       22.86       22.59      5.18 o 
  -2  10   8       55.97       71.10      7.52 o 
   3  10   8       20.10       27.42      6.79 o 
  -6 -10   9       14.91       24.31      6.56 o 
  -5 -10   9       25.02       19.21      6.44 o 
  -4 -10   9       43.47       38.23      7.36 o 
  -3 -10   9       30.37       36.02      3.72 o 
  -2 -10   9       15.54       20.67      4.11 o 
  -1 -10   9       19.81       18.64      3.97 o 
   0 -10   9       45.07       41.81      4.84 o 
   1 -10   9        8.77       12.04      3.56 o 
   2 -10   9        0.25        3.32      7.73 o 
  -9  -9   9       17.83       21.36      6.21 o 
  -8  -9   9        3.24        4.56      4.45 o 
  -7  -9   9       10.78       17.87      5.52 o 
  -6  -9   9       46.72       58.10      7.90 o 
  -5  -9   9        7.10       11.89      5.06 o 
  -4  -9   9        8.33       12.12      2.54 o 
  -3  -9   9       27.31       30.16      3.17 o 
  -2  -9   9       44.99       47.25      5.67 o 
  -1  -9   9       16.89       22.84      6.71 o 
   0  -9   9       30.21       32.83      4.16 o 
   1  -9   9       24.78       27.90      4.76 o 
   2  -9   9       61.87       62.66      5.22 o 
   3  -9   9       15.28       11.32      8.07 o 
   4  -9   9       59.85       68.13      5.55 o 
 -11  -8   9       28.60       39.88      7.13 o 
 -10  -8   9        9.88        2.84      4.49 o 
  -9  -8   9       11.17       13.27      5.33 o 
  -8  -8   9       61.61       57.83      7.44 o 
  -7  -8   9       44.44       54.38      7.36 o 
  -6  -8   9       20.10       28.88      5.98 o 
  -5  -8   9       97.15       91.38      5.36 o 
  -4  -8   9       61.94       64.86      3.44 o 
  -3  -8   9        3.86        5.20      1.90 o 
  -2  -8   9      102.06      113.31      4.24 o 
  -1  -8   9       16.81       18.14      2.93 o 
   0  -8   9       66.23       77.49      4.40 o 
   1  -8   9       85.98       90.20      5.57 o 
   2  -8   9        9.87        8.52      2.95 o 
   3  -8   9       21.85       15.46      6.15 o 
   4  -8   9       24.13       24.69      3.83 o 
   5  -8   9       26.80       34.51      5.71 o 
   6  -8   9       34.95       39.42      6.14 o 
 -11  -7   9       19.35       19.71      5.45 o 
 -10  -7   9       57.56       68.27      7.59 o 
  -9  -7   9      127.88      121.10      9.63 o 
  -8  -7   9       64.83       68.84      7.75 o 
  -7  -7   9       63.32       70.76      7.52 o 
  -6  -7   9       56.95       63.88      4.31 o 
  -5  -7   9       37.36       41.99      3.35 o 
  -4  -7   9      268.80      273.00      6.05 o 
  -3  -7   9       96.39       97.82      3.78 o 
  -2  -7   9      165.82      168.40      4.74 o 
  -1  -7   9      149.69      154.13      8.91 o 
   0  -7   9       10.63       10.13      2.37 o 
   1  -7   9       67.32       61.74      3.88 o 
   2  -7   9       48.31       52.59      3.82 o 
   3  -7   9       76.02       83.30      6.04 o 
   4  -7   9        5.05        2.70      2.12 o 
   5  -7   9       81.75       67.26      4.59 o 
   6  -7   9        9.89        4.69      3.58 o 
   7  -7   9        6.09        7.13      4.45 o 
   8  -7   9       13.04       10.89      4.83 o 
 -12  -6   9        9.23       10.09      4.83 o 
 -11  -6   9       87.21       97.65      8.94 o 
 -10  -6   9       15.21       11.01      4.87 o 
  -9  -6   9      171.98      169.57     10.74 o 
  -8  -6   9       86.39       82.81      7.79 o 
  -7  -6   9      363.28      390.33     15.81 o 
  -6  -6   9       11.57       13.69      4.45 o 
  -5  -6   9      828.51      818.62     16.34 o 
  -4  -6   9      150.22      149.13      5.12 o 
  -3  -6   9       15.87       15.13      1.88 o 
  -2  -6   9      138.04      143.34      4.14 o 
  -1  -6   9      496.39      522.22     11.60 o 
   0  -6   9       82.50       77.99      6.17 o 
   1  -6   9       41.60       42.23      6.36 o 
   2  -6   9       19.07       19.29      2.78 o 
   3  -6   9      121.50      133.40      5.26 o 
   4  -6   9       19.04       23.22      3.00 o 
   5  -6   9       43.30       53.06      3.91 o 
   6  -6   9       32.37       27.30      4.50 o 
   7  -6   9       38.51       38.59      5.16 o 
   8  -6   9       13.89       12.80      4.32 o 
   9  -6   9       57.19       74.25     10.93 o 
 -12  -5   9       31.58       19.71      5.48 o 
 -11  -5   9        2.16        0.04      3.64 o 
 -10  -5   9       82.52       81.39      7.67 o 
  -9  -5   9      372.58      386.65     15.55 o 
  -8  -5   9       53.64       38.51      5.87 o 
  -7  -5   9      262.19      263.68     12.17 o 
  -6  -5   9      187.46      171.32      7.56 o 
  -5  -5   9      607.63      608.60     14.38 o 
  -4  -5   9      136.30      143.94      4.85 o 
  -3  -5   9      472.17      460.76      7.24 o 
  -2  -5   9       45.02       43.90      4.18 o 
  -1  -5   9      233.04      240.36      6.05 o 
   0  -5   9      201.72      203.14      5.61 o 
   1  -5   9        1.46        0.00      1.49 o 
   2  -5   9      515.52      521.99     17.24 o 
   3  -5   9      543.71      540.98     17.00 o 
   4  -5   9       10.02       10.02      3.42 o 
   5  -5   9        8.11        3.63      2.66 o 
   6  -5   9      116.81      130.11      7.88 o 
   7  -5   9      113.46      114.68     12.18 o 
   8  -5   9       27.62       33.25      5.03 o 
   9  -5   9       11.41       12.05      4.62 o 
 -13  -4   9       14.15       14.15      4.60 o 
 -12  -4   9      139.42      126.36      9.40 o 
 -11  -4   9      128.46      137.63      9.36 o 
 -10  -4   9      194.71      191.68     10.74 o 
  -9  -4   9      194.78      185.28     10.36 o 
  -8  -4   9      160.98      166.35      9.55 o 
  -7  -4   9       51.31       57.84      6.17 o 
  -6  -4   9      262.69      275.34      9.06 o 
  -5  -4   9      319.71      322.03     13.49 o 
  -4  -4   9       30.30       34.02      5.83 o 
  -3  -4   9       31.24       31.70      3.59 o 
  -2  -4   9      126.49      137.05      4.18 o 
  -1  -4   9      860.79      881.57     26.08 o 
   0  -4   9        0.11        1.36      1.25 o 
   1  -4   9       67.56       69.00      4.29 o 
   2  -4   9      160.52      171.38      5.21 o 
   3  -4   9      445.23      457.23      9.30 o 
   4  -4   9      254.39      267.87      7.88 o 
   5  -4   9      130.12      123.02      5.11 o 
   6  -4   9       94.15       97.14      6.56 o 
   7  -4   9      141.53      145.37     16.97 o 
   8  -4   9       96.33      102.09      7.27 o 
   9  -4   9       18.02       27.06      5.01 o 
  10  -4   9       29.88       33.96      6.81 o 
 -13  -3   9       20.64       23.70      5.14 o 
 -12  -3   9       54.24       55.07      6.60 o 
 -11  -3   9       77.80       64.44      6.90 o 
 -10  -3   9      526.54      519.48     18.01 o 
  -9  -3   9      105.95      105.95      7.71 o 
  -8  -3   9      416.89      442.56     15.86 o 
  -7  -3   9       50.73       47.06      5.25 o 
  -6  -3   9     1070.06     1062.54     20.11 o 
  -5  -3   9      130.62      142.34      6.05 o 
  -4  -3   9      252.35      239.05     13.66 o 
  -3  -3   9       28.86       32.49      2.02 o 
  -2  -3   9      235.84      266.39      5.49 o 
  -1  -3   9       27.21       36.21      4.68 o 
   0  -3   9      230.19      221.20      5.19 o 
   1  -3   9        7.77        4.68      1.43 o 
   2  -3   9       93.75      104.35      3.95 o 
   3  -3   9      140.51      143.41      7.36 o 
   4  -3   9      152.54      139.28      5.01 o 
   5  -3   9      122.31      117.89     11.18 o 
   6  -3   9       27.04       34.37      4.45 o 
   7  -3   9       60.91       50.67      5.44 o 
   8  -3   9       37.08       47.21      6.25 o 
   9  -3   9       31.75       18.48      5.22 o 
  10  -3   9        8.36       15.65      5.68 o 
 -14  -2   9       29.38       34.78      5.87 o 
 -13  -2   9      171.00      159.93     10.24 o 
 -12  -2   9      305.22      322.67     14.12 o 
 -11  -2   9      693.20      689.09     21.28 o 
 -10  -2   9        7.63       15.11      3.95 o 
  -9  -2   9      478.87      488.91     16.59 o 
  -8  -2   9      112.00      109.17      7.44 o 
  -7  -2   9       70.08       66.62      5.83 o 
  -6  -2   9      622.23      625.37     18.18 o 
  -5  -2   9       28.23       27.35      4.95 o 
  -4  -2   9       39.49       38.82      3.39 o 
  -3  -2   9      243.50      243.53      9.21 o 
  -2  -2   9      316.21      325.39     10.98 o 
  -1  -2   9      326.77      335.26      9.36 o 
   0  -2   9      398.96      415.33     10.23 o 
   1  -2   9       20.01       27.89      2.06 o 
   2  -2   9      707.37      752.93     11.87 o 
   3  -2   9      146.75      155.60      8.00 o 
   4  -2   9       98.90       94.99      4.17 o 
   5  -2   9       46.37       44.95      4.58 o 
   6  -2   9       58.31       58.37      5.38 o 
   7  -2   9       17.63       13.31      4.45 o 
   8  -2   9        9.91        4.72      4.10 o 
   9  -2   9       10.92       10.16      4.56 o 
  10  -2   9       46.58       33.33      6.56 o 
  11  -2   9       58.93       62.44      8.40 o 
 -14  -1   9        2.98        9.05      3.95 o 
 -13  -1   9       63.40       59.64      6.90 o 
 -12  -1   9      172.70      163.20      9.90 o 
 -11  -1   9       79.06       86.22      7.48 o 
 -10  -1   9      145.29      162.08      9.09 o 
  -9  -1   9      123.94      127.90      8.09 o 
  -8  -1   9       27.62       28.23      4.41 o 
  -7  -1   9       40.74       50.89      5.18 o 
  -6  -1   9      609.98      611.40     26.83 o 
  -5  -1   9      356.65      350.56      9.14 o 
  -4  -1   9      994.56      963.05     17.60 o 
  -3  -1   9      372.80      398.51      9.86 o 
  -2  -1   9      428.09      460.45     10.78 o 
  -1  -1   9       80.75       92.26      4.69 o 
   0  -1   9      160.88      144.67      7.00 o 
   1  -1   9       70.97       74.56      2.98 o 
   2  -1   9     1578.48     1624.29     21.06 o 
   3  -1   9     1189.95     1262.21     17.67 o 
   4  -1   9      277.25      283.31     17.77 o 
   5  -1   9      275.66      255.02     11.01 o 
   6  -1   9      518.54      491.02     16.67 o 
   7  -1   9      201.11      211.98     11.16 o 
   8  -1   9       60.82       47.40      6.48 o 
   9  -1   9       35.18       26.73      6.10 o 
  10  -1   9       15.79       13.88      5.41 o 
  11  -1   9       25.01       22.40      6.60 o 
 -15   0   9       24.95       20.09      5.48 o 
 -14   0   9       61.48       76.24      7.59 o 
 -13   0   9       17.42       15.42      4.49 o 
 -12   0   9      193.50      192.18     10.74 o 
 -11   0   9       48.57       46.44      5.60 o 
 -10   0   9      113.08      106.60      7.60 o 
  -9   0   9       22.41       17.37      3.87 o 
  -8   0   9       28.76       34.75      4.56 o 
  -7   0   9        7.17        9.20      3.07 o 
  -6   0   9      179.76      173.87      6.38 o 
  -5   0   9      424.53      405.31      9.90 o 
  -4   0   9      312.32      335.55      8.74 o 
  -3   0   9        7.93       10.09      2.21 o 
  -2   0   9     3445.62     3435.68     68.97 o 
  -1   0   9     1715.58     1613.87     26.44 o 
   0   0   9      140.41      138.98      5.48 o 
   1   0   9      373.26      363.08      6.81 o 
   2   0   9      636.89      645.44     11.72 o 
   3   0   9      894.43      861.85     13.08 o 
   4   0   9      143.70      143.62      6.58 o 
   5   0   9      565.65      553.26     16.86 o 
   6   0   9      122.18      128.54      8.29 o 
   7   0   9        1.04        0.00      3.26 o 
   8   0   9       78.39       77.74      7.71 o 
   9   0   9       11.58       12.23      4.87 o 
  10   0   9      163.25      154.40     11.20 o 
  11   0   9       10.71        8.67      5.60 o 
 -15   1   9        2.94        4.18      3.87 o 
 -14   1   9        3.43        5.75      3.99 o 
 -13   1   9       61.90       53.73      6.71 o 
 -12   1   9      177.14      166.92     10.17 o 
 -11   1   9       78.06       84.11      7.25 o 
 -10   1   9      140.74      141.98      8.71 o 
  -9   1   9      122.98      124.56      7.79 o 
  -8   1   9       29.25       29.80      4.22 o 
  -7   1   9       38.87       39.62      4.60 o 
  -6   1   9      601.86      603.03     14.66 o 
  -5   1   9      347.08      331.53      8.74 o 
  -4   1   9      989.84      935.48     17.12 o 
  -3   1   9      381.36      389.67      9.39 o 
  -2   1   9      425.25      433.68     31.98 o 
  -1   1   9       81.41       82.92      4.30 o 
   0   1   9      152.90      147.09      5.52 o 
   1   1   9       72.91       77.93      2.92 o 
   2   1   9     1577.96     1608.53     20.73 o 
   3   1   9     1195.12     1230.93     26.32 o 
   4   1   9      277.90      267.24     10.36 o 
   5   1   9      279.50      269.34     11.24 o 
   6   1   9      516.58      494.13     16.47 o 
   7   1   9      199.70      197.55     11.01 o 
   8   1   9       59.54       58.49      6.98 o 
   9   1   9       34.27       33.06      6.25 o 
  10   1   9       16.17       17.10      5.41 o 
  11   1   9       24.73       21.67      6.52 o 
 -15   2   9       28.54       31.48      6.17 o 
 -14   2   9       28.61       29.15      5.79 o 
 -13   2   9      173.89      154.64     10.24 o 
 -12   2   9      307.60      324.67     14.20 o 
 -11   2   9      702.71      681.58     21.48 o 
 -10   2   9        7.70       11.24      3.87 o 
  -9   2   9      489.65      501.02     16.82 o 
  -8   2   9      114.50      104.57      7.25 o 
  -7   2   9       68.45       65.43      5.91 o 
  -6   2   9      632.33      652.67     13.40 o 
  -5   2   9       28.54       29.87      3.43 o 
  -4   2   9       40.17       44.28      3.24 o 
  -3   2   9      238.96      249.56      7.17 o 
  -2   2   9      306.60      313.69      8.36 o 
  -1   2   9      325.50      341.82      8.78 o 
   0   2   9      409.56      396.13      9.72 o 
   1   2   9       21.09       24.06      1.89 o 
   2   2   9      700.54      730.48     15.09 o 
   3   2   9      144.91      148.09      7.06 o 
   4   2   9       99.38       88.07      6.21 o 
   5   2   9       46.05       48.05      5.02 o 
   6   2   9       58.92       49.44      5.87 o 
   7   2   9       16.90       12.50      4.49 o 
   8   2   9       10.24       11.16      4.45 o 
   9   2   9       10.97       14.80      5.22 o 
  10   2   9       46.91       58.60      7.98 o 
  11   2   9       58.64       54.19      8.36 o 
 -15   3   9       15.43       10.62      4.37 o 
 -14   3   9       10.67       10.01      4.29 o 
 -13   3   9       20.39       15.38      4.72 o 
 -12   3   9       53.63       45.56      6.14 o 
 -11   3   9       76.89       70.88      7.29 o 
 -10   3   9      514.69      538.40     18.51 o 
  -9   3   9      106.08      102.38      7.59 o 
  -8   3   9      419.58      454.23     15.86 o 
  -7   3   9       50.61       45.56      5.33 o 
  -6   3   9     1073.95     1038.15     26.48 o 
  -5   3   9      130.92      135.63      5.40 o 
  -4   3   9      258.03      252.22      7.18 o 
  -3   3   9       31.02       35.77      3.00 o 
  -2   3   9      238.23      251.48      7.39 o 
  -1   3   9       29.59       30.11      3.60 o 
   0   3   9      227.62      226.28      6.93 o 
   1   3   9        8.82       11.25      2.09 o 
   2   3   9       96.50      116.92     11.20 o 
   4   3   9      154.80      145.63      7.71 o 
   5   3   9      122.15      118.72      7.48 o 
   6   3   9       25.79       27.46      4.95 o 
   7   3   9       59.17       53.96      6.37 o 
   8   3   9       35.58       33.86      5.91 o 
   9   3   9       31.00       23.62      5.75 o 
  10   3   9        7.82        0.00      4.18 o 
 -15   4   9       27.75       29.37      6.10 o 
 -14   4   9       26.17       16.64      5.41 o 
 -13   4   9       14.20        4.60      3.91 o 
 -12   4   9      137.90      154.05     10.17 o 
 -11   4   9      128.54      129.42      9.40 o 
 -10   4   9      195.12      201.92     11.05 o 
  -9   4   9      199.23      194.53     10.47 o 
  -8   4   9      160.45      167.69      9.59 o 
  -7   4   9       53.22       53.85      5.87 o 
  -6   4   9      261.63      259.40     11.32 o 
  -5   4   9      313.69      299.83     10.69 o 
  -4   4   9       30.89       31.17      2.90 o 
  -3   4   9       30.79       32.36      2.91 o 
  -2   4   9      123.38      131.65      5.35 o 
  -1   4   9      857.88      851.59     18.19 o 
   0   4   9        0.08        1.45      1.99 o 
   1   4   9       70.27       67.67      4.07 o 
   2   4   9      159.29      145.83     12.20 o 
   6   4   9       95.57       86.57      7.40 o 
   7   4   9      142.39      147.80      9.90 o 
   8   4   9       99.12      114.91      9.44 o 
   9   4   9       17.82       19.86      5.75 o 
  10   4   9       29.76       37.04      7.09 o 
 -14   5   9       25.67       29.07      6.40 o 
 -13   5   9        9.78        7.94      4.52 o 
 -12   5   9       31.05       22.20      5.52 o 
 -11   5   9        2.02        3.91      3.60 o 
 -10   5   9       81.85       77.25      7.75 o 
  -9   5   9      371.08      382.70     15.58 o 
  -8   5   9       54.76       63.01      6.94 o 
  -7   5   9      264.74      235.32     11.59 o 
  -6   5   9      189.78      198.52     10.13 o 
  -5   5   9      603.29      573.81     18.25 o 
  -4   5   9      135.24      138.87      8.02 o 
  -3   5   9      475.58      469.53     15.09 o 
  -2   5   9       48.99       50.66      4.87 o 
  -1   5   9      234.89      243.26      9.56 o 
   0   5   9      195.13      200.83      8.33 o 
   1   5   9        1.30        0.00      4.14 o 
   2   5   9      505.27      468.95     21.70 o 
   7   5   9      110.06       99.69      8.44 o 
   8   5   9       27.15       28.38      6.06 o 
   9   5   9       11.71       10.09      5.18 o 
 -13   6   9        5.72        6.75      4.64 o 
 -12   6   9        9.61       12.19      4.83 o 
 -11   6   9       90.10      102.37      9.28 o 
 -10   6   9       15.37        9.63      4.29 o 
  -9   6   9      168.64      158.82     10.36 o 
  -8   6   9       86.69       75.29      7.48 o 
  -7   6   9      359.30      347.07     14.78 o 
  -6   6   9       10.47       14.07      4.26 o 
  -5   6   9      829.70      870.12     24.06 o 
  -4   6   9      154.14      139.11      8.36 o 
  -3   6   9       14.52       10.89      3.57 o 
  -2   6   9      135.02      139.83      7.98 o 
  -1   6   9      494.85      526.95     16.01 o 
   0   6   9       79.47       80.09      6.06 o 
   6   6   9       31.95       27.96      5.48 o 
   9   6   9       57.16       52.66      7.98 o 
 -12   7   9       33.51       35.70      6.56 o 
 -11   7   9       19.06       10.93      4.95 o 
 -10   7   9       55.61       72.06      7.98 o 
  -9   7   9      127.50      129.77      9.90 o 
  -8   7   9       66.34       70.38      7.75 o 
  -7   7   9       64.01       74.94      7.59 o 
  -6   7   9       60.30       70.30      7.29 o 
  -5   7   9       35.54       35.24      5.52 o 
  -4   7   9      266.74      268.96     12.05 o 
  -3   7   9      100.04      107.67      7.59 o 
  -2   7   9      165.30      154.87      8.79 o 
  -1   7   9      148.55      144.09      8.36 o 
   6   7   9        9.96       11.39      5.14 o 
   7   7   9        6.24       15.26      5.02 o 
 -11   8   9       29.22       30.91      6.63 o 
 -10   8   9        9.60        8.55      4.72 o 
  -9   8   9       10.42        9.82      4.79 o 
  -8   8   9       61.83       51.58      7.10 o 
  -7   8   9       44.58       51.89      6.79 o 
  -6   8   9       20.20       31.56      5.94 o 
  -5   8   9       99.15      107.05      8.63 o 
  -4   8   9       61.46       76.67      7.21 o 
  -3   8   9        3.89        5.25      3.45 o 
  -2   8   9      102.31      104.33      7.82 o 
  -1   8   9       15.65       16.07      3.95 o 
   5   8   9       27.12       16.87      5.29 o 
   6   8   9       34.52       32.52      6.63 o 
  -9   9   9       18.11       18.25      5.79 o 
  -8   9   9        3.05        6.14      4.68 o 
  -7   9   9       10.48       11.39      4.76 o 
  -6   9   9       47.59       46.86      7.06 o 
  -5   9   9        7.37        0.35      3.87 o 
  -4   9   9        8.67        7.21      3.99 o 
  -3   9   9       27.46       25.12      5.22 o 
  -2   9   9       45.44       43.34      5.87 o 
   4   9   9       60.02       65.85      8.78 o 
  -6  10   9       14.65       20.29      5.91 o 
  -5  10   9       25.39       23.74      5.83 o 
  -4  10   9       43.70       49.36      6.79 o 
  -3  10   9       31.41       54.69      6.94 o 
  -5 -10  10        1.38        2.49      4.56 o 
  -4 -10  10        1.41        1.88      4.56 o 
  -3 -10  10       19.39       20.82      6.71 o 
  -2 -10  10        0.35        1.34      4.49 o 
  -1 -10  10       30.21       38.00      7.75 o 
   0 -10  10        6.09        9.55      5.79 o 
  -8  -9  10       53.47       60.94      8.55 o 
  -7  -9  10       33.68       50.51      8.01 o 
  -6  -9  10       28.38       34.44      6.90 o 
  -5  -9  10      107.28      108.20      9.90 o 
  -4  -9  10       30.31       35.59      7.06 o 
  -3  -9  10       74.08       91.43      9.28 o 
  -2  -9  10       30.74       29.91      6.44 o 
  -1  -9  10       32.45       44.37      7.44 o 
   0  -9  10       24.42       35.93      6.90 o 
   1  -9  10       30.07       34.13      7.13 o 
   2  -9  10       13.91        7.52      4.83 o 
   3  -9  10       14.40       12.41      3.64 o 
 -10  -8  10       44.05       51.39      7.75 o 
  -9  -8  10       15.84       11.89      5.14 o 
  -8  -8  10        8.80       12.19      5.02 o 
  -7  -8  10        6.42        5.06      4.29 o 
  -6  -8  10       11.99       18.71      5.29 o 
  -5  -8  10      102.99      115.34      9.74 o 
  -4  -8  10       33.24       40.56      5.33 o 
  -3  -8  10       70.82       59.54      5.52 o 
  -2  -8  10       18.86       25.20      4.28 o 
  -1  -8  10      234.54      226.14      9.78 o 
   0  -8  10       10.23       10.19      3.77 o 
   1  -8  10       16.60       23.33      3.15 o 
   2  -8  10        3.40        1.07      2.91 o 
   3  -8  10       13.81       14.93      3.36 o 
   4  -8  10       30.95       29.46      4.03 o 
   5  -8  10        1.08        0.00      2.45 o 
 -12  -7  10       25.29       35.05      6.98 o 
 -11  -7  10       35.17       31.06      6.44 o 
 -10  -7  10       15.11       14.61      5.25 o 
  -9  -7  10        3.86       13.23      5.10 o 
  -8  -7  10      161.91      167.29     11.39 o 
  -7  -7  10       50.29       49.51      6.90 o 
  -6  -7  10       23.71       23.47      5.48 o 
  -5  -7  10       36.65       43.09      4.87 o 
  -4  -7  10        3.06        4.51      3.02 o 
  -3  -7  10      392.94      399.83     12.12 o 
  -2  -7  10      138.16      147.31      7.42 o 
  -1  -7  10        4.59        5.99      3.20 o 
   0  -7  10      217.53      242.62      9.60 o 
   1  -7  10       53.39       58.93      3.91 o 
   2  -7  10      183.61      197.27      9.14 o 
   3  -7  10        7.69        2.87      2.28 o 
   4  -7  10       29.69       32.24      3.49 o 
   5  -7  10        6.08        5.50      3.94 o 
   6  -7  10       93.86      100.31      6.96 o 
   7  -7  10        9.01       10.59      4.40 o 
 -12  -6  10        9.67       16.57      5.60 o 
 -11  -6  10        0.03        0.58      4.37 o 
 -10  -6  10       54.14       55.88      7.40 o 
  -9  -6  10       11.56        5.75      4.33 o 
  -8  -6  10      255.06      248.65     13.24 o 
  -7  -6  10       35.66       39.88      6.17 o 
  -6  -6  10      215.08      207.96     19.36 o 
  -5  -6  10      210.25      216.82      8.85 o 
  -4  -6  10       88.02      101.48      6.39 o 
  -3  -6  10       57.49       60.19      5.08 o 
  -2  -6  10      179.65      194.21      8.23 o 
  -1  -6  10      300.48      310.72     10.40 o 
   0  -6  10       15.30       13.36      6.77 o 
   1  -6  10       15.32       10.77      3.55 o 
   2  -6  10       16.62       20.74      2.71 o 
   3  -6  10       14.40       17.51      2.64 o 
   4  -6  10      123.24      116.72      5.34 o 
   5  -6  10      121.80      129.90      5.73 o 
   6  -6  10       38.40       42.71      5.13 o 
   7  -6  10       33.59       31.41      4.95 o 
   8  -6  10       13.00       12.94      4.38 o 
 -13  -5  10        6.36       11.81      4.87 o 
 -12  -5  10       63.34       68.04      7.86 o 
 -11  -5  10       43.99       45.45      6.52 o 
 -10  -5  10      225.45      221.08     12.28 o 
  -9  -5  10      150.04      161.54     10.47 o 
  -8  -5  10      244.12      247.46     12.70 o 
  -7  -5  10        0.86        3.30      3.68 o 
  -6  -5  10       60.64       53.79      4.98 o 
  -5  -5  10      190.36      196.40      8.23 o 
  -4  -5  10       82.53       68.28      5.14 o 
  -3  -5  10       91.78      100.70      5.84 o 
  -2  -5  10      232.50      222.42      8.83 o 
  -1  -5  10      120.07      106.45      6.24 o 
   0  -5  10      199.53      201.71      8.32 o 
   1  -5  10       85.42       86.29      5.18 o 
   2  -5  10      199.24      194.71      5.98 o 
   3  -5  10       27.23       34.75      4.53 o 
   4  -5  10      201.58      200.57      6.42 o 
   5  -5  10        4.63        5.21      3.36 o 
   6  -5  10       13.15       10.37      3.68 o 
   7  -5  10       28.35       25.78      4.62 o 
   8  -5  10       13.83       12.40      4.24 o 
   9  -5  10        4.68        5.78      9.15 o 
 -13  -4  10       38.37       48.36      6.79 o 
 -12  -4  10        2.40        1.00      2.95 o 
 -11  -4  10      111.69      119.44      9.09 o 
 -10  -4  10       68.77       65.28      6.87 o 
  -9  -4  10      179.79      169.92     10.28 o 
  -8  -4  10      106.88       93.56      7.86 o 
  -7  -4  10      382.17      371.61     14.93 o 
  -6  -4  10      451.23      445.91     12.20 o 
  -5  -4  10      343.69      330.85     11.07 o 
  -4  -4  10      557.15      505.86     12.82 o 
  -3  -4  10      693.69      677.10     16.81 o 
  -2  -4  10      439.86      404.70     11.41 o 
  -1  -4  10      336.41      326.92     10.22 o 
   0  -4  10       94.21       89.53      5.62 o 
   1  -4  10      159.35      144.01      6.96 o 
   2  -4  10       29.32       21.53      2.49 o 
   3  -4  10      162.55      179.26      5.75 o 
   4  -4  10       13.00       12.42      2.39 o 
   5  -4  10       40.47       45.61      7.46 o 
   6  -4  10       25.66       24.18      4.30 o 
   7  -4  10       96.60       98.85     10.47 o 
   8  -4  10       13.38        7.48      4.02 o 
   9  -4  10      144.12      148.44     14.46 o 
 -14  -3  10       37.29       34.90      6.17 o 
 -13  -3  10        7.59       12.62      4.72 o 
 -12  -3  10       61.78       73.48      7.52 o 
 -11  -3  10        6.86        9.16      4.26 o 
 -10  -3  10       97.29       98.27      7.79 o 
  -9  -3  10       98.37       89.26      7.67 o 
  -8  -3  10        7.67       18.79      4.41 o 
  -7  -3  10      266.90      293.33     16.92 o 
  -6  -3  10      400.03      387.34     11.00 o 
  -5  -3  10      212.22      223.00     22.43 o 
  -4  -3  10      753.99      748.52     16.00 o 
  -3  -3  10       65.02       53.93      4.23 o 
  -2  -3  10      105.88      100.51      5.45 o 
  -1  -3  10       63.46       58.88      4.53 o 
   0  -3  10      263.56      267.88      9.02 o 
   1  -3  10      226.79      226.27      8.75 o 
   2  -3  10       86.74       91.25      3.87 o 
   3  -3  10      668.02      718.92     14.26 o 
   4  -3  10      469.98      463.70      9.68 o 
   5  -3  10      316.32      317.00     19.67 o 
   6  -3  10       52.77       60.83      6.63 o 
   7  -3  10      165.55      168.54      8.76 o 
   8  -3  10       11.68        9.45     11.06 o 
   9  -3  10       12.68       15.01      6.12 o 
  10  -3  10       29.59       44.83      7.29 o 
 -14  -2  10       58.33       68.15      7.71 o 
 -13  -2  10      106.04      110.54      8.98 o 
 -12  -2  10       70.40       66.85      7.29 o 
 -11  -2  10       14.76       21.51      4.72 o 
 -10  -2  10      146.76      133.38      8.78 o 
  -9  -2  10      100.37      104.10      7.63 o 
  -8  -2  10       50.18       53.85      5.75 o 
  -7  -2  10      394.69      379.70     33.37 o 
  -6  -2  10      144.71      157.73      7.60 o 
  -5  -2  10      283.94      279.30      8.67 o 
  -4  -2  10      142.38      139.46      6.07 o 
  -3  -2  10      716.48      687.94     14.75 o 
  -2  -2  10      351.49      354.53     17.58 o 
  -1  -2  10      333.25      307.15      9.25 o 
   0  -2  10      199.41      193.01      7.25 o 
   1  -2  10      280.05      294.37     11.03 o 
   2  -2  10      205.98      202.91     25.21 o 
   3  -2  10     1168.09     1153.41     24.26 o 
   4  -2  10       22.78       25.23      3.74 o 
   5  -2  10       14.48       17.67      8.72 o 
   6  -2  10      197.68      216.75      9.48 o 
   7  -2  10      139.84      143.00      8.14 o 
   8  -2  10       88.53      109.69      8.51 o 
   9  -2  10       29.61       35.55      6.33 o 
  10  -2  10       41.11       49.62      7.40 o 
 -15  -1  10        7.52        1.04      3.91 o 
 -14  -1  10        1.44        7.52      3.83 o 
 -13  -1  10      153.97      151.06     10.20 o 
 -12  -1  10      109.00      107.17      8.71 o 
 -11  -1  10       30.86       20.63      4.91 o 
 -10  -1  10       32.42       25.43      4.79 o 
  -9  -1  10       78.59       72.88      6.75 o 
  -8  -1  10       75.59       75.37      6.48 o 
  -7  -1  10      220.09      213.03      7.69 o 
  -6  -1  10      712.83      712.11     15.24 o 
  -5  -1  10       94.54       95.45      5.01 o 
  -4  -1  10      146.84      156.96      6.23 o 
  -3  -1  10       64.31       61.58      4.12 o 
  -2  -1  10      283.47      265.17      8.22 o 
  -1  -1  10       39.10       36.87      5.20 o 
   0  -1  10      527.07      514.79     12.62 o 
   1  -1  10       81.94       94.40      5.26 o 
   2  -1  10      152.01      156.33      6.46 o 
   3  -1  10      131.60      136.33      4.61 o 
   4  -1  10      523.70      542.95     13.91 o 
   5  -1  10      749.02      757.46     17.77 o 
   6  -1  10      305.39      295.58     11.11 o 
   7  -1  10       93.74      110.04      8.59 o 
   8  -1  10       74.78       80.96      8.05 o 
   9  -1  10       23.17       16.68      5.56 o 
  10  -1  10       15.87       20.36      5.94 o 
 -15   0  10        0.08        0.00      2.80 o 
 -14   0  10      122.66      137.28     10.01 o 
 -13   0  10      442.83      450.33     17.70 o 
 -12   0  10        9.99        8.74      4.37 o 
 -11   0  10      122.32      116.50      8.52 o 
 -10   0  10       22.71       22.97      4.53 o 
  -9   0  10      398.35      400.05     14.78 o 
  -8   0  10       54.28       40.31      4.95 o 
  -7   0  10       16.21       20.40      3.02 o 
  -6   0  10     1484.08     1513.44     35.36 o 
  -5   0  10      211.36      212.21      7.64 o 
  -4   0  10        7.12        3.69      1.82 o 
  -3   0  10      270.86      263.05      8.03 o 
  -2   0  10      227.88      249.89      7.77 o 
  -1   0  10       50.62       54.31      3.82 o 
   0   0  10       97.97       92.78      4.88 o 
   1   0  10      142.60      147.00     20.01 o 
   2   0  10        0.92        0.00      1.65 o 
   3   0  10        0.85        0.42      1.98 o 
   4   0  10      545.12      535.31     13.94 o 
   5   0  10      212.74      193.44      8.40 o 
   6   0  10        0.19        1.00      3.45 o 
   7   0  10       10.46        5.75      3.91 o 
   8   0  10       71.18       63.51      7.29 o 
   9   0  10      137.93      140.28     10.32 o 
  10   0  10        5.13        7.67      4.72 o 
 -15   1  10        7.88        4.37      4.26 o 
 -14   1  10        1.77        6.63      4.06 o 
 -13   1  10      154.72      154.79     10.20 o 
 -12   1  10      106.22      111.00      9.05 o 
 -11   1  10       31.36       24.58      4.95 o 
 -10   1  10       29.54       25.20      4.79 o 
  -9   1  10       78.88       85.34      6.90 o 
  -8   1  10       80.32       98.54      6.98 o 
  -7   1  10      222.55      219.16      7.56 o 
  -6   1  10      721.12      736.02     15.03 o 
  -5   1  10       95.18      104.22      5.87 o 
  -4   1  10      151.63      157.27      6.00 o 
  -3   1  10       67.17       60.14      3.92 o 
  -2   1  10      293.78      272.55     23.03 o 
  -1   1  10       40.35       32.66      3.70 o 
   0   1  10      526.78      491.54     11.93 o 
   1   1  10       84.14       99.61     10.11 o 
   2   1  10      154.58      156.46     13.62 o 
   3   1  10      133.93      129.38      6.75 o 
   4   1  10      528.75      547.52     13.85 o 
   5   1  10      739.51      707.63     20.44 o 
   6   1  10      306.00      310.29     12.97 o 
   7   1  10       96.35      102.10      8.25 o 
   8   1  10       75.75       73.29      7.75 o 
   9   1  10       23.99       21.32      5.60 o 
  10   1  10       14.79       20.71      5.83 o 
 -15   2  10        1.01        0.88      3.87 o 
 -14   2  10       57.38       65.85      7.48 o 
 -13   2  10      105.78      118.29      9.36 o 
 -12   2  10       70.56       71.26      7.44 o 
 -11   2  10       15.45       18.52      4.83 o 
 -10   2  10      148.88      136.72      9.21 o 
  -9   2  10      101.62      110.09      7.82 o 
  -8   2  10       50.71       51.09      5.83 o 
  -7   2  10      393.81      400.31     14.40 o 
  -6   2  10      139.87      139.29     16.44 o 
  -5   2  10      281.36      274.25      8.04 o 
  -4   2  10      144.78      141.61      5.62 o 
  -3   2  10      706.86      664.80     13.81 o 
  -2   2  10      352.83      343.44     11.38 o 
  -1   2  10      330.82      304.84      8.54 o 
   0   2  10      196.79      176.39      6.42 o 
   1   2  10      290.65      270.64      8.12 o 
   2   2  10      211.70      184.65     14.70 o 
   3   2  10     1155.77     1107.91     21.62 o 
   4   2  10       22.63       25.20      4.18 o 
   5   2  10       13.34       13.65      3.76 o 
   6   2  10      203.32      229.93     11.16 o 
   7   2  10      137.21      140.51      9.51 o 
   8   2  10       89.30       97.57      8.94 o 
   9   2  10       28.82       25.77      6.21 o 
  10   2  10       40.52       47.94      7.78 o 
 -15   3  10        5.04        0.00      4.03 o 
 -14   3  10       37.35       37.93      6.48 o 
 -13   3  10        7.73        2.68      3.53 o 
 -12   3  10       63.80       57.41      7.13 o 
 -11   3  10        6.66        6.25      3.76 o 
 -10   3  10       99.45      102.76      8.05 o 
  -9   3  10       99.42       92.44      7.40 o 
  -8   3  10        7.68       14.53      3.91 o 
  -7   3  10      259.82      282.57     12.13 o 
  -6   3  10      398.67      400.01     10.18 o 
  -5   3  10      206.72      219.83      9.19 o 
  -4   3  10      749.68      741.10     14.70 o 
  -3   3  10       63.43       60.61      3.95 o 
  -2   3  10      109.07      103.27      5.14 o 
  -1   3  10       62.81       54.38      7.00 o 
   0   3  10      254.41      257.35      7.82 o 
   1   3  10      229.10      216.26     17.90 o 
   2   3  10       86.39       75.26     10.09 o 
   3   3  10      666.95      711.38     15.87 o 
   4   3  10      474.75      484.09     15.32 o 
   5   3  10      308.47      305.07     12.43 o 
   6   3  10       54.46       73.52      6.90 o 
   7   3  10      164.28      184.90     10.78 o 
   8   3  10       11.42       11.93      5.02 o 
   9   3  10       12.75       15.11      5.29 o 
  10   3  10       30.11       35.13      7.29 o 
 -14   4  10        3.16        2.91      3.53 o 
 -13   4  10       39.39       37.47      6.48 o 
 -12   4  10        2.34        4.56      3.80 o 
 -11   4  10      112.49      108.93      8.82 o 
 -10   4  10       68.83       62.98      7.02 o 
  -9   4  10      180.41      176.29     10.51 o 
  -8   4  10      109.95       93.13      7.86 o 
  -7   4  10      382.51      355.80     14.17 o 
  -6   4  10      459.43      419.48     15.21 o 
  -5   4  10      340.08      336.16     12.97 o 
  -4   4  10      566.42      519.96     16.29 o 
  -3   4  10      688.81      721.26     14.30 o 
  -2   4  10      444.50      417.01     12.63 o 
  -1   4  10      332.13      323.06      8.92 o 
   0   4  10       93.51       89.97     10.86 o 
   1   4  10      162.04      159.33     12.20 o 
   2   4  10       29.39       25.58      7.21 o 
   3   4  10      160.69      182.80     15.00 o 
   5   4  10       38.96       45.48      5.60 o 
   6   4  10       26.48       26.27      5.06 o 
   7   4  10       96.66       96.19      8.48 o 
   8   4  10       13.74        8.24      4.60 o 
   9   4  10      143.34      149.14     11.20 o 
 -14   5  10       38.19       46.75      7.59 o 
 -13   5  10        6.22        8.86      4.83 o 
 -12   5  10       64.94       52.24      7.17 o 
 -11   5  10       44.38       38.35      6.56 o 
 -10   5  10      224.94      214.13     12.24 o 
  -9   5  10      148.75      164.76     10.66 o 
  -8   5  10      236.60      247.61     12.32 o 
  -7   5  10        1.18        0.00      3.37 o 
  -6   5  10       60.03       60.64      6.33 o 
  -5   5  10      184.60      186.31      9.86 o 
  -4   5  10       80.60       86.57      6.60 o 
  -3   5  10       89.68       95.39      6.87 o 
  -2   5  10      232.01      231.62      9.98 o 
  -1   5  10      118.85      113.58      6.71 o 
   0   5  10      198.83      195.33      8.52 o 
   2   5  10      201.61      196.21     14.69 o 
   7   5  10       27.61       23.70      5.52 o 
   8   5  10       12.98       13.88      5.18 o 
   9   5  10        4.59        3.95      4.95 o 
 -13   6  10        9.75        5.02      4.64 o 
 -12   6  10        9.74        9.93      4.91 o 
 -11   6  10        0.07        3.68      3.76 o 
 -10   6  10       54.92       51.62      6.90 o 
  -9   6  10       12.49        6.67      4.26 o 
  -8   6  10      256.53      254.90     13.12 o 
  -7   6  10       37.63       40.57      6.14 o 
  -6   6  10      218.30      209.11     11.05 o 
  -5   6  10      214.07      215.21     11.13 o 
  -4   6  10       89.72       96.20      7.29 o 
  -3   6  10       58.62       63.32      6.02 o 
  -2   6  10      179.86      194.55      9.51 o 
  -1   6  10      297.66      285.34     11.44 o 
   8   6  10       13.06       16.95      5.33 o 
 -12   7  10       25.18       19.75      5.87 o 
 -11   7  10       35.14       28.88      6.21 o 
 -10   7  10       15.18       19.17      5.68 o 
  -9   7  10        3.45        9.43      4.56 o 
  -8   7  10      160.88      155.06     10.55 o 
  -7   7  10       50.06       61.98      7.17 o 
  -6   7  10       24.22       22.40      5.02 o 
  -5   7  10       38.40       37.54      5.87 o 
  -4   7  10        2.67        0.31      3.34 o 
  -3   7  10      393.80      401.82     15.20 o 
  -2   7  10      142.83      166.26      9.24 o 
  -1   7  10        4.68       15.76      3.91 o 
   6   7  10       92.63      103.75      9.21 o 
 -10   8  10       44.22       56.18      7.90 o 
  -9   8  10       15.21       10.81      5.18 o 
  -8   8  10        8.08        0.00      3.60 o 
  -7   8  10        6.69        2.65      4.18 o 
  -6   8  10       11.85       17.68      5.22 o 
  -5   8  10      103.77      121.47      9.21 o 
  -4   8  10       32.40       35.51      5.52 o 
  -3   8  10       70.23       73.83      7.17 o 
  -2   8  10       18.13       21.21      4.60 o 
   5   8  10        0.91        0.31      4.10 o 
  -8   9  10       53.73       61.13      8.05 o 
  -7   9  10       32.88       43.64      7.13 o 
  -6   9  10       28.37       29.49      6.10 o 
  -5   9  10      108.17      115.80      9.01 o 
  -4   9  10       29.82       29.26      5.75 o 
  -3   9  10       74.06       83.00      7.98 o 
  -5  10  10        1.25        2.99      4.03 o 
  -4  10  10        1.62        3.49      4.10 o 
  -3  10  10       18.91       24.08      5.71 o 
  -7  -9  11       18.81       17.99      6.40 o 
  -6  -9  11       56.59       63.32      8.55 o 
  -5  -9  11        1.64        0.00      3.64 o 
  -4  -9  11       52.70       72.33      9.01 o 
  -3  -9  11        0.66        0.15      4.22 o 
  -2  -9  11       83.45       98.11      9.97 o 
  -1  -9  11       47.29       45.71      7.52 o 
   0  -9  11       86.16       92.28      9.67 o 
   1  -9  11       14.26       16.68      5.87 o 
   2  -9  11       21.54       18.22      6.29 o 
 -10  -8  11        6.88        7.32      5.22 o 
  -9  -8  11       12.84       15.38      5.37 o 
  -8  -8  11       24.08       19.86      5.75 o 
  -7  -8  11        1.34        5.10      5.02 o 
  -6  -8  11       17.74       22.51      5.79 o 
  -5  -8  11        3.21        4.74      3.47 o 
  -4  -8  11        1.33        3.59      4.03 o 
  -3  -8  11       14.59       15.86      4.41 o 
  -2  -8  11       19.24       24.39      4.44 o 
  -1  -8  11       14.54       14.11      4.00 o 
   0  -8  11       11.37       12.66      3.91 o 
   1  -8  11       33.95       42.67      8.65 o 
   2  -8  11        8.44        7.71      5.79 o 
   3  -8  11        2.38        0.04      4.22 o 
   4  -8  11       42.61       40.69      6.86 o 
 -11  -7  11       47.48       55.26      8.09 o 
 -10  -7  11       20.31       34.36      7.02 o 
  -9  -7  11       18.70       22.55      5.87 o 
  -8  -7  11       44.92       41.23      6.83 o 
  -7  -7  11        1.32        0.58      3.87 o 
  -6  -7  11       36.57       33.60      7.09 o 
  -5  -7  11       46.02       54.56      9.74 o 
  -4  -7  11       22.39       30.66      4.53 o 
  -3  -7  11        8.33        3.69      3.08 o 
  -2  -7  11      115.75      122.91      7.19 o 
  -1  -7  11        2.36        2.68      3.04 o 
   0  -7  11      125.86      137.04      7.68 o 
   1  -7  11       35.71       32.01      4.67 o 
   2  -7  11       35.12       36.27      5.08 o 
   3  -7  11       24.15       28.05      4.73 o 
   4  -7  11       53.51       66.92      7.33 o 
   5  -7  11        5.88        1.44      3.37 o 
   6  -7  11       32.40       46.67     10.97 o 
 -12  -6  11       17.27       26.50      6.25 o 
 -11  -6  11       19.96       22.89      6.02 o 
 -10  -6  11        6.21        1.50      4.26 o 
  -9  -6  11        7.87        6.94      4.79 o 
  -8  -6  11       40.03       42.07      6.83 o 
  -7  -6  11        6.30       10.32      4.52 o 
  -6  -6  11       44.38       40.48      5.85 o 
  -5  -6  11       12.53       22.65      4.01 o 
  -4  -6  11       10.19       11.34      3.64 o 
  -3  -6  11      224.11      257.68      9.73 o 
  -2  -6  11       25.39       27.25      4.31 o 
  -1  -6  11      419.52      406.05     12.73 o 
   0  -6  11       41.29       37.58      6.16 o 
   1  -6  11       45.18       50.86      5.75 o 
   2  -6  11        1.08        0.00      3.13 o 
   3  -6  11       13.05       12.96      3.73 o 
   4  -6  11       15.22       16.39      9.41 o 
   5  -6  11       32.27       10.70      7.36 o 
   6  -6  11       21.03       17.18      9.09 o 
   7  -6  11       44.29       34.05     11.04 o 
 -13  -5  11        6.07        7.52      4.79 o 
 -12  -5  11        9.09        8.17      4.72 o 
 -11  -5  11      143.47      150.14     10.93 o 
 -10  -5  11        2.02        4.06      4.33 o 
  -9  -5  11       95.09       97.04      8.55 o 
  -8  -5  11      515.30      516.92     19.28 o 
  -7  -5  11       83.35       82.51      6.14 o 
  -6  -5  11       46.79       51.86      5.02 o 
  -5  -5  11      159.66      160.59      7.59 o 
  -4  -5  11      457.87      442.12     25.88 o 
  -3  -5  11      118.60      104.69      6.34 o 
  -2  -5  11      106.60       95.74      6.15 o 
  -1  -5  11       35.63       32.01      4.31 o 
   0  -5  11      142.81      129.77      7.22 o 
   1  -5  11      519.84      490.66     13.86 o 
   2  -5  11        2.57        2.86      2.95 o 
   3  -5  11       18.78       14.13      4.97 o 
   4  -5  11       24.18       19.01      5.98 o 
   5  -5  11      135.42      133.45     15.69 o 
   6  -5  11       17.65       11.08      8.63 o 
   7  -5  11       19.75       19.06     10.16 o 
   8  -5  11        0.36        0.00      6.44 o 
 -14  -4  11        1.75        6.37      4.33 o 
 -13  -4  11       35.45       30.91      5.91 o 
 -12  -4  11       76.03       67.19      7.63 o 
 -11  -4  11        5.38        6.75      4.45 o 
 -10  -4  11       52.08       52.77      6.98 o 
  -9  -4  11       60.24       51.05      6.52 o 
  -8  -4  11       81.44       76.67      7.48 o 
  -7  -4  11      344.46      339.39     11.02 o 
  -6  -4  11        1.03        2.39      2.88 o 
  -5  -4  11      687.62      658.13     15.68 o 
  -4  -4  11       26.24       35.08      4.28 o 
  -3  -4  11     1289.48     1268.42     28.01 o 
  -2  -4  11      379.25      383.96     16.53 o 
  -1  -4  11      257.55      250.10     17.40 o 
   0  -4  11      148.06      152.63      7.31 o 
   1  -4  11      309.26      291.13     10.16 o 
   2  -4  11       52.92       54.41     12.92 o 
   3  -4  11      194.35      188.60      8.62 o 
   4  -4  11       56.74       73.27      5.77 o 
   5  -4  11       36.57       42.84     11.12 o 
   6  -4  11        7.83        6.25      7.09 o 
   7  -4  11       29.29       20.06     10.43 o 
   8  -4  11       21.08       29.64     12.12 o 
 -14  -3  11       35.00       38.92      6.52 o 
 -13  -3  11       10.45       17.87      5.22 o 
 -12  -3  11       48.95       36.13      6.06 o 
 -11  -3  11      155.53      134.42      9.74 o 
 -10  -3  11       66.42       78.01      7.52 o 
  -9  -3  11      123.34      137.21      9.32 o 
  -8  -3  11      379.75      368.91     15.01 o 
  -7  -3  11       64.36       72.99      8.65 o 
  -6  -3  11      401.65      405.20     11.63 o 
  -5  -3  11        1.83        4.31      3.16 o 
  -4  -3  11      110.10       99.35      5.68 o 
  -3  -3  11       10.19       12.13      2.96 o 
  -2  -3  11       92.31      108.75      6.14 o 
  -1  -3  11        2.05        0.00      2.11 o 
   0  -3  11      139.52      153.94     12.91 o 
   1  -3  11       28.50       31.07      4.03 o 
   2  -3  11      218.74      227.19     20.34 o 
   3  -3  11        8.17        6.67      3.04 o 
   4  -3  11      451.63      415.79     24.53 o 
   5  -3  11      131.70      137.02     16.15 o 
   6  -3  11       81.36       74.56     14.27 o 
   7  -3  11        6.94        6.48      8.55 o 
   8  -3  11       25.22       13.50      9.47 o 
   9  -3  11        1.37        0.00      8.63 o 
 -15  -2  11       28.38       34.63      6.48 o 
 -14  -2  11       12.40       11.70      4.68 o 
 -13  -2  11       99.18       98.53      8.98 o 
 -12  -2  11      199.42      190.79     11.55 o 
 -11  -2  11      179.83      184.84     11.13 o 
 -10  -2  11       34.82       40.11      5.71 o 
  -9  -2  11      181.68      185.96     10.32 o 
  -8  -2  11       63.23       58.87      6.17 o 
  -7  -2  11       85.77       85.34      5.49 o 
  -6  -2  11       56.64       60.05      9.55 o 
  -5  -2  11       88.98       88.95      5.34 o 
  -4  -2  11      268.87      263.48      9.50 o 
  -3  -2  11       44.47       47.36      5.77 o 
  -2  -2  11      168.67      168.70      6.98 o 
  -1  -2  11       92.58       75.67      5.07 o 
   0  -2  11       68.83       68.32      9.74 o 
   1  -2  11      104.46      108.43      5.95 o 
   2  -2  11      122.16      104.13      5.93 o 
   3  -2  11      217.05      220.77     16.94 o 
   4  -2  11       31.66       42.45     10.66 o 
   5  -2  11       51.35       41.23     10.85 o 
   6  -2  11       28.70       23.12      9.32 o 
   7  -2  11      159.89      171.86     19.49 o 
   8  -2  11       79.74       48.90     13.00 o 
   9  -2  11       54.49       56.22     14.46 o 
 -15  -1  11        2.39        1.88      4.03 o 
 -14  -1  11      107.07      104.17      9.44 o 
 -13  -1  11       25.65       16.49      5.22 o 
 -12  -1  11      218.17      224.87     12.43 o 
 -11  -1  11        6.13        6.48      3.80 o 
 -10  -1  11      163.26      162.70      9.94 o 
  -9  -1  11      118.03      101.92      7.86 o 
  -8  -1  11       15.03       23.05      4.49 o 
  -7  -1  11       58.19       64.64      4.73 o 
  -6  -1  11      844.56      786.88     16.44 o 
  -5  -1  11       48.74       57.22      4.39 o 
  -4  -1  11      223.40      227.80      7.75 o 
  -3  -1  11       15.80       14.28      2.75 o 
  -2  -1  11       53.33       60.75      8.19 o 
  -1  -1  11       75.38       84.59      5.00 o 
   0  -1  11      246.27      250.14      8.53 o 
   1  -1  11      183.54      180.10     14.02 o 
   2  -1  11      319.15      338.89     16.74 o 
   3  -1  11      128.35      131.00     14.77 o 
   4  -1  11      984.14     1035.24     40.11 o 
   5  -1  11       86.66       87.64     13.50 o 
   6  -1  11      111.31      112.50     15.38 o 
   7  -1  11       34.08       50.89     12.39 o 
   8  -1  11       49.15       70.41     14.42 o 
 -15   0  11       18.56        9.89      4.64 o 
 -14   0  11       14.60       24.50      5.71 o 
 -13   0  11      184.41      191.43     11.66 o 
 -12   0  11      278.83      262.78     13.32 o 
 -11   0  11       25.19       22.47      4.95 o 
 -10   0  11       74.87      102.37      7.82 o 
  -9   0  11       38.28       39.85      5.33 o 
  -8   0  11        0.72        0.46      2.42 o 
  -7   0  11      640.73      611.40     18.71 o 
  -6   0  11        2.91        1.28      2.26 o 
  -5   0  11      634.02      614.89     20.87 o 
  -4   0  11       25.07       37.78      6.71 o 
  -3   0  11     1013.17      948.46     18.40 o 
  -2   0  11       36.14       32.22      3.35 o 
  -1   0  11     1281.11     1234.51     22.65 o 
   0   0  11      326.05      312.31     10.67 o 
   1   0  11       13.83       12.09      2.55 o 
   2   0  11      204.14      190.39     15.12 o 
   3   0  11      342.42      350.45     21.38 o 
   4   0  11      128.38      125.78     14.46 o 
   5   0  11      311.48      296.78     21.53 o 
   6   0  11       17.91        5.64      7.25 o 
 -15   1  11        2.43        0.54      3.76 o 
 -14   1  11      109.38      124.62      9.70 o 
 -13   1  11       26.36       24.66      5.71 o 
 -12   1  11      222.77      227.90     12.16 o 
 -11   1  11        6.69        0.50      3.18 o 
 -10   1  11      167.44      166.65     10.09 o 
  -9   1  11      122.44       98.74      7.79 o 
  -8   1  11       16.34       20.86      4.18 o 
  -7   1  11       57.48       56.04      5.91 o 
  -6   1  11      840.76      759.15     15.89 o 
  -5   1  11       47.93       51.95      4.02 o 
  -4   1  11      220.84      210.70      7.34 o 
  -3   1  11       15.59       13.73      3.41 o 
  -2   1  11       53.32       54.95      5.58 o 
  -1   1  11       77.85       81.32      4.67 o 
   0   1  11      247.26      255.31      8.17 o 
   1   1  11      189.06      199.24      7.23 o 
   2   1  11      322.19      343.58     20.34 o 
   3   1  11      128.61      156.13     14.88 o 
   4   1  11      989.04      978.62     38.95 o 
   5   1  11       87.06       97.65     13.50 o 
 -15   2  11       28.24       31.45      6.52 o 
 -14   2  11       12.24       17.41      5.37 o 
 -13   2  11       97.54      116.02      9.63 o 
 -12   2  11      197.31      211.39     12.01 o 
 -11   2  11      184.77      194.24     11.16 o 
 -10   2  11       33.16       50.85      6.44 o 
  -9   2  11      179.52      184.69     10.28 o 
  -8   2  11       64.60       68.42      6.64 o 
  -7   2  11       84.63       85.45      5.20 o 
  -6   2  11       57.89       65.23      4.89 o 
  -5   2  11       91.08       90.53      6.37 o 
  -4   2  11      271.11      255.92     11.03 o 
  -3   2  11       43.17       40.02      8.49 o 
  -2   2  11      167.67      161.47      6.34 o 
  -1   2  11       92.22       92.16      4.87 o 
   0   2  11       67.45       71.11      4.38 o 
   1   2  11      100.86      109.67     11.51 o 
   2   2  11      121.45       99.31     11.74 o 
   3   2  11      219.39      216.75     17.15 o 
   4   2  11       31.46       39.62      9.82 o 
   5   2  11       47.44       62.13     11.74 o 
 -14   3  11       34.69       27.73      6.10 o 
 -13   3  11       10.41        9.09      4.26 o 
 -12   3  11       48.56       50.85      6.71 o 
 -11   3  11      158.15      149.19     10.17 o 
 -10   3  11       65.53       73.98      7.52 o 
  -9   3  11      124.05      119.37      8.94 o 
  -8   3  11      374.62      337.85     14.40 o 
  -7   3  11       64.81       64.40      6.37 o 
  -6   3  11      405.92      406.81     13.50 o 
  -5   3  11        1.62        1.16      2.14 o 
  -4   3  11      105.91      109.33      5.29 o 
  -3   3  11       10.07       11.73      2.61 o 
  -2   3  11       91.94       92.90      5.05 o 
  -1   3  11        2.37        1.91      1.97 o 
   0   3  11      141.99      150.14     15.59 o 
   1   3  11       30.07       22.97      6.75 o 
   2   3  11      224.92      227.73     16.50 o 
   3   3  11        7.41        3.14      5.71 o 
   4   3  11      457.04      408.97     23.65 o 
 -14   4  11        1.69        0.00      3.83 o 
 -13   4  11       34.83       32.87      6.17 o 
 -12   4  11       77.48       74.60      8.05 o 
 -11   4  11        5.58        6.56      3.87 o 
 -10   4  11       53.52       60.94      7.29 o 
  -9   4  11       61.08       64.32      7.44 o 
  -8   4  11       79.69       79.05      7.56 o 
  -7   4  11      347.24      349.87     14.32 o 
  -6   4  11        0.84        4.29      3.34 o 
  -5   4  11      691.72      678.12     20.25 o 
  -4   4  11       26.20       30.37      4.68 o 
  -3   4  11     1292.64     1308.91     22.68 o 
  -2   4  11      376.86      376.24     17.24 o 
  -1   4  11      262.52      269.52      8.75 o 
   0   4  11      148.01      156.41     11.78 o 
   1   4  11      305.25      289.73     16.93 o 
   2   4  11       49.76       49.93      9.13 o 
   3   4  11      194.22      174.68     15.27 o 
   4   4  11       57.79       73.98     11.66 o 
 -13   5  11        6.36       13.23      4.95 o 
 -12   5  11        8.93        5.52      4.22 o 
 -10   5  11        2.28        4.26      3.41 o 
  -9   5  11       95.23       83.08      8.05 o 
  -8   5  11      512.45      510.73     18.74 o 
  -7   5  11       83.14      103.17      8.55 o 
  -6   5  11       50.25       60.79      6.71 o 
  -5   5  11      160.16      168.42      9.74 o 
  -4   5  11      448.03      455.48     15.86 o 
  -3   5  11      117.68      105.83      7.29 o 
  -2   5  11      100.35       85.38      6.64 o 
  -1   5  11       34.75       29.72      4.22 o 
 -12   6  11       17.44       10.93      5.06 o 
 -11   6  11       19.73       20.86      5.87 o 
 -10   6  11        5.91        9.78      4.75 o 
  -9   6  11        7.52        4.60      4.22 o 
  -8   6  11       42.42       42.68      6.40 o 
  -7   6  11        6.66        0.00      3.64 o 
  -6   6  11       45.91       31.33      5.60 o 
  -5   6  11       12.44       23.81      5.02 o 
  -4   6  11        9.92       14.65      4.26 o 
  -3   6  11      221.78      266.09     11.82 o 
  -2   6  11       25.16       25.46      4.45 o 
  -1   6  11      425.06      424.93     14.40 o 
 -11   7  11       47.33       32.75      6.86 o 
 -10   7  11       19.20       22.55      6.29 o 
  -9   7  11       18.52       12.96      5.25 o 
  -8   7  11       45.43       57.64      7.36 o 
  -7   7  11        1.07        4.29      3.76 o 
  -6   7  11       36.28       40.27      6.29 o 
  -5   7  11       45.98       58.79      6.86 o 
  -4   7  11       22.51       36.51      5.68 o 
  -3   7  11        8.55        4.26      3.68 o 
  -2   7  11      115.86      118.98      8.21 o 
 -10   8  11        6.89       10.55      5.87 o 
  -9   8  11       12.51       15.34      5.64 o 
  -8   8  11       24.46       38.81      7.13 o 
  -7   8  11        1.67        5.83      4.45 o 
  -6   8  11       18.17       19.98      5.22 o 
  -5   8  11        3.63       10.51      4.18 o 
  -4   8  11        1.28        8.86      4.03 o 
  -3   8  11       15.01       16.76      4.60 o 
  -7   9  11       18.43       19.79      6.06 o 
  -6   9  11       56.39       61.13      7.98 o 
  -5   9  11        1.56        0.00      3.68 o 
  -4   9  11       52.97       57.76      7.36 o 
  -3   9  11        0.72        6.44      4.10 o 
  -5  -9  12        9.36       13.29      9.74 o 
  -4  -9  12       24.97       31.01      7.84 o 
  -3  -9  12        1.71        5.48      5.29 o 
  -2  -9  12       31.02       23.32      6.86 o 
  -1  -9  12        5.72       11.58      6.06 o 
  -9  -8  12       13.44       33.55      6.98 o 
  -8  -8  12       29.26       36.70      7.36 o 
  -7  -8  12       26.82       32.21      6.86 o 
  -6  -8  12       18.22       17.18      5.60 o 
  -5  -8  12       34.14       37.52      5.20 o 
  -4  -8  12        7.83       14.11      3.97 o 
  -3  -8  12       54.88       53.44      5.72 o 
  -2  -8  12        4.45        5.47      3.69 o 
  -1  -8  12       60.97       72.25      8.11 o 
   0  -8  12       36.06       28.61      6.21 o 
   1  -8  12       24.24       28.54      5.08 o 
   2  -8  12       14.24        9.70      4.26 o 
   3  -8  12       25.96       25.54      5.17 o 
 -10  -7  12       34.46       48.63      7.90 o 
  -9  -7  12       18.37       11.08      5.22 o 
  -8  -7  12       48.80       65.08      8.21 o 
  -7  -7  12       11.05       17.49      5.87 o 
  -6  -7  12      106.40      107.03      7.36 o 
  -5  -7  12       23.69       28.48      4.69 o 
  -4  -7  12       98.65      114.22      7.36 o 
  -3  -7  12       54.16       56.55      5.62 o 
  -2  -7  12       96.17      106.87      7.21 o 
  -1  -7  12        9.00        4.94      3.32 o 
   0  -7  12        7.45        5.69      3.38 o 
   1  -7  12       12.28        2.27      3.66 o 
   2  -7  12       22.74       19.33      4.34 o 
   3  -7  12        3.00        9.45      3.88 o 
   4  -7  12       20.12       22.67      4.91 o 
 -12  -6  12       19.02       22.63      6.33 o 
 -11  -6  12       47.45       43.68      7.32 o 
 -10  -6  12       24.84       31.68      6.63 o 
  -9  -6  12       28.09       32.90      6.67 o 
  -8  -6  12        3.65        1.88      3.87 o 
  -7  -6  12        5.95        3.06      3.27 o 
  -6  -6  12      200.38      190.73     11.03 o 
  -5  -6  12      294.52      286.59     10.78 o 
  -4  -6  12       67.64       70.44      6.60 o 
  -3  -6  12       68.81       62.86      5.75 o 
  -2  -6  12      160.70      160.23      8.02 o 
  -1  -6  12       11.92       13.63      3.70 o 
   0  -6  12       48.57       44.10      5.02 o 
   1  -6  12        4.52        0.00      2.76 o 
   2  -6  12        9.30       10.99      7.36 o 
   3  -6  12        0.25        3.76      4.37 o 
   4  -6  12       60.25       62.97      9.05 o 
   5  -6  12       21.55       13.65      8.13 o 
   6  -6  12        0.61        2.07      8.24 o 
 -13  -5  12        0.70        0.00      4.18 o 
 -12  -5  12       78.33       97.99      9.55 o 
 -11  -5  12       24.95       25.62      6.02 o 
 -10  -5  12       44.17       36.51      6.56 o 
  -9  -5  12       60.07       60.44      7.40 o 
  -8  -5  12       41.19       47.59      6.83 o 
  -7  -5  12       19.42        7.86      4.85 o 
  -6  -5  12       62.70       50.54      5.15 o 
  -5  -5  12      133.65      128.37      7.18 o 
  -4  -5  12      475.16      459.45     24.34 o 
  -3  -5  12       79.18       88.29      6.14 o 
  -2  -5  12      267.49      284.74     10.39 o 
  -1  -5  12       46.30       43.22      7.11 o 
   0  -5  12      132.49      119.62      8.19 o 
   1  -5  12       15.77       13.83      9.66 o 
   2  -5  12      293.40      267.48     10.52 o 
   3  -5  12       80.84       80.02      6.27 o 
   4  -5  12      111.65      131.49     15.15 o 
   5  -5  12        0.99        0.00      6.67 o 
   6  -5  12       27.62       21.67      9.43 o 
   7  -5  12        2.82        0.00      8.40 o 
 -13  -4  12       26.90       35.51      6.52 o 
 -12  -4  12       31.17       27.15      6.10 o 
 -11  -4  12       70.33       71.76      7.79 o 
 -10  -4  12       96.06      106.21      9.09 o 
  -9  -4  12       37.50       42.88      6.48 o 
  -8  -4  12       67.34       56.72      7.02 o 
  -7  -4  12       62.39       71.80      5.82 o 
  -6  -4  12       80.98       86.28      6.02 o 
  -5  -4  12      306.37      328.19     10.75 o 
  -4  -4  12       23.79       16.31      3.64 o 
  -3  -4  12      185.10      187.50     17.73 o 
  -2  -4  12       93.01       89.56      6.11 o 
  -1  -4  12      265.71      278.98     10.11 o 
   0  -4  12       11.10        9.19      3.27 o 
   1  -4  12      231.40      249.87      9.67 o 
   2  -4  12       28.73       29.78      6.90 o 
   3  -4  12       14.00        4.68      3.28 o 
   4  -4  12       15.36       19.44      8.70 o 
   5  -4  12      107.71      107.44     15.38 o 
   6  -4  12        2.62        0.00      7.36 o 
   7  -4  12       65.60       82.92     15.15 o 
 -14  -3  12        4.15        8.82      4.56 o 
 -13  -3  12       41.53       62.93      7.86 o 
 -12  -3  12       83.76       87.14      8.59 o 
 -11  -3  12       48.71       52.04      7.02 o 
 -10  -3  12      166.22      171.29     11.01 o 
  -9  -3  12      113.53      118.56      9.05 o 
  -8  -3  12      479.13      498.08     18.35 o 
  -7  -3  12       11.68       13.10      3.43 o 
  -6  -3  12      506.59      502.79     35.00 o 
  -5  -3  12      194.22      180.24      7.87 o 
  -4  -3  12       99.71       91.70      5.80 o 
  -3  -3  12       68.51       61.86      5.07 o 
  -2  -3  12       70.07       78.25      7.52 o 
  -1  -3  12      372.68      361.45     18.56 o 
   0  -3  12        1.38        6.04      3.37 o 
   1  -3  12      192.14      187.84      8.23 o 
   2  -3  12      143.02      156.67     12.91 o 
   3  -3  12      343.68      355.60     22.45 o 
   4  -3  12       27.77       12.69      8.28 o 
   5  -3  12      109.74       95.05     14.58 o 
   6  -3  12        0.66        0.00      8.17 o 
   7  -3  12       25.51       31.52     12.58 o 
   8  -3  12       31.43       19.86     11.39 o 
 -14  -2  12       17.73       20.98      5.64 o 
 -13  -2  12        4.18        6.33      4.18 o 
 -12  -2  12       55.55       60.90      7.36 o 
 -11  -2  12       80.17       77.05      7.94 o 
 -10  -2  12      353.01      339.64     14.89 o 
  -9  -2  12       55.65       43.38      6.02 o 
  -8  -2  12      201.17      184.40      8.06 o 
  -7  -2  12      370.77      380.78     16.74 o 
  -6  -2  12       28.40       38.34      4.66 o 
  -5  -2  12      712.25      671.78     15.73 o 
  -4  -2  12       48.96       43.96      4.33 o 
  -3  -2  12      276.98      275.41      9.28 o 
  -2  -2  12      350.90      355.47     14.09 o 
  -1  -2  12      140.58      130.95      6.64 o 
   0  -2  12      224.89      211.16      8.35 o 
   1  -2  12      472.84      478.24     13.10 o 
   2  -2  12      341.74      353.18     11.36 o 
   3  -2  12       61.43       59.06     11.12 o 
   4  -2  12      107.82      119.52     14.92 o 
   5  -2  12       91.46       90.67     14.77 o 
   6  -2  12       70.42       48.44     12.54 o 
   7  -2  12        9.12       11.54      9.47 o 
   8  -2  12       10.53       22.62     12.16 o 
 -15  -1  12       14.18       14.96      5.56 o 
 -14  -1  12       25.56       25.50      5.71 o 
 -13  -1  12       78.80       87.87      8.59 o 
 -12  -1  12       93.21       98.15      8.82 o 
 -11  -1  12       23.35       19.86      4.91 o 
 -10  -1  12       82.61       91.78      8.32 o 
  -9  -1  12       46.77       43.68      6.06 o 
  -8  -1  12      106.35      104.44     11.45 o 
  -7  -1  12        8.47        5.00      3.24 o 
  -6  -1  12       57.24       55.15      4.67 o 
  -5  -1  12      477.48      456.53     11.98 o 
  -4  -1  12      163.71      160.32      6.96 o 
  -3  -1  12       27.06       23.10      3.28 o 
  -2  -1  12       89.47       87.82      5.45 o 
  -1  -1  12      530.75      546.91     20.78 o 
   0  -1  12       65.96       68.83      4.98 o 
   1  -1  12      209.84      201.28      7.98 o 
   2  -1  12      134.13      120.49     13.54 o 
   3  -1  12      126.79       95.86     13.16 o 
   4  -1  12      148.17      130.27     15.27 o 
   5  -1  12       40.87       13.77      7.79 o 
   6  -1  12      102.89      101.41     15.07 o 
   7  -1  12       12.24       10.97      8.24 o 
   8  -1  12       96.94       92.13     16.72 o 
 -15   0  12       12.87       21.93      6.06 o 
 -14   0  12       27.55       27.53      5.83 o 
 -13   0  12        0.10        9.47      4.45 o 
 -12   0  12       68.11       69.73      7.63 o 
 -11   0  12       11.12        8.36      4.29 o 
 -10   0  12       91.72       78.63      7.67 o 
  -9   0  12       21.74       18.29      4.33 o 
  -8   0  12      689.78      686.51     18.81 o 
  -7   0  12       56.33       62.02      4.96 o 
  -6   0  12      112.03      109.60      5.92 o 
  -5   0  12      128.55      132.33      6.39 o 
  -4   0  12      113.69      112.96      5.75 o 
  -3   0  12      391.30      361.67     10.39 o 
  -2   0  12      914.29      900.28     18.51 o 
  -1   0  12        8.09       11.12      2.88 o 
   0   0  12      587.56      562.07     19.67 o 
   1   0  12     1156.40     1091.37     21.67 o 
   2   0  12        0.08        3.87      5.33 o 
   3   0  12      452.21      427.52     24.46 o 
   4   0  12        3.77        0.00      5.64 o 
   5   0  12       17.98       12.04      7.63 o 
   6   0  12       76.73       77.17     13.50 o 
   7   0  12       22.14       32.79     11.12 o 
   8   0  12        1.68        3.95      7.17 o 
   9   0  12       26.72       30.60     10.47 o 
 -15   1  12       13.78        5.79      4.68 o 
 -14   1  12       25.45       17.14      5.48 o 
 -13   1  12       80.16       76.86      8.13 o 
 -12   1  12       93.64       83.88      7.98 o 
 -11   1  12       22.43       16.14      4.64 o 
 -10   1  12       82.90       86.18      7.75 o 
  -9   1  12       46.52       35.01      5.45 o 
  -8   1  12      107.10      101.11      7.83 o 
  -7   1  12        8.51        3.06      2.51 o 
  -6   1  12       61.14       61.19      4.61 o 
  -5   1  12      475.68      426.70     18.11 o 
  -4   1  12      169.54      166.25      9.82 o 
  -3   1  12       28.14       22.66      3.22 o 
  -2   1  12       89.84       90.25      5.30 o 
  -1   1  12      538.45      532.07     13.06 o 
   0   1  12       63.00       62.05      4.49 o 
   1   1  12      206.54      189.93     15.16 o 
   2   1  12      131.15      107.91     13.08 o 
   3   1  12      125.05      129.19     14.35 o 
   4   1  12      148.42      126.94     15.08 o 
   5   1  12       40.55       35.21      9.82 o 
   6   1  12      103.31       89.87     14.04 o 
   7   1  12       12.58        7.09      7.75 o 
 -14   2  12       17.96       15.91      4.95 o 
 -13   2  12        3.89        7.29      4.37 o 
 -12   2  12       57.17       62.55      7.44 o 
 -11   2  12       77.00       73.68      7.67 o 
 -10   2  12      357.99      340.87     15.08 o 
  -9   2  12       58.11       53.92      6.63 o 
  -8   2  12      198.67      180.94     10.40 o 
  -7   2  12      375.21      387.35     10.99 o 
  -6   2  12       28.13       33.67      7.46 o 
  -5   2  12      713.86      698.17     15.15 o 
  -4   2  12       50.49       48.37      4.03 o 
  -3   2  12      274.80      267.37      8.63 o 
  -2   2  12      346.70      336.37      9.88 o 
  -1   2  12      140.74      121.67      8.17 o 
   0   2  12      222.00      209.86      7.64 o 
   1   2  12      474.28      449.88     22.85 o 
   2   2  12      346.97      379.11     21.92 o 
   3   2  12       62.60       60.79     10.89 o 
   4   2  12      109.55       92.63     13.19 o 
   5   2  12       90.01       91.21     13.54 o 
   6   2  12       70.61       72.60     13.04 o 
 -14   3  12        4.34        6.37      4.45 o 
 -13   3  12       41.91       54.80      7.44 o 
 -12   3  12       85.24       85.03      8.55 o 
 -11   3  12       46.59       51.39      7.02 o 
 -10   3  12      170.63      181.03     11.20 o 
  -9   3  12      113.48      113.46      9.28 o 
  -8   3  12      479.37      500.88     18.35 o 
  -7   3  12       11.19       10.57      3.06 o 
  -6   3  12      508.06      502.96     12.48 o 
  -5   3  12      192.98      187.80      7.25 o 
  -4   3  12      101.57       93.36      5.30 o 
  -3   3  12       68.03       58.61      5.68 o 
  -2   3  12       68.71       69.29      7.61 o 
  -1   3  12      374.35      356.00     10.12 o 
   0   3  12        1.66        0.00      3.91 o 
   1   3  12      187.96      186.46     14.69 o 
   2   3  12      144.02      116.96     13.23 o 
   3   3  12      340.34      337.44     21.53 o 
   4   3  12       28.64       29.76      9.13 o 
   5   3  12      109.83      102.41     14.42 o 
   6   3  12        0.85        0.81      6.90 o 
 -13   4  12       27.07       21.09      6.14 o 
 -12   4  12       31.17       25.46      5.91 o 
 -11   4  12       69.04       56.69      7.59 o 
 -10   4  12       95.76      109.12      9.28 o 
  -9   4  12       36.44       36.62      6.40 o 
  -8   4  12       68.84       59.22      7.10 o 
  -7   4  12       61.99       73.29      7.36 o 
  -6   4  12       80.38       84.73      7.59 o 
  -5   4  12      301.56      323.30     13.32 o 
  -4   4  12       22.90       29.38      4.79 o 
  -3   4  12      183.00      189.18      9.51 o 
  -2   4  12       91.95       88.39      5.24 o 
  -1   4  12      266.37      267.72      8.70 o 
   6   4  12        2.72        9.59      6.98 o 
 -13   5  12        0.67        0.50      3.91 o 
 -12   5  12       78.79       89.44      9.09 o 
 -11   5  12       24.72       24.85      5.98 o 
 -10   5  12       43.12       31.60      6.37 o 
  -9   5  12       60.99       57.18      7.29 o 
  -8   5  12       41.23       41.61      6.48 o 
  -7   5  12       19.24       21.32      5.29 o 
  -6   5  12       61.63       63.67      6.75 o 
  -5   5  12      135.63      129.43      8.75 o 
  -4   5  12      471.34      466.58     16.39 o 
  -3   5  12       78.69       79.47      6.90 o 
  -2   5  12      264.29      276.90     11.67 o 
 -11   6  12       45.77       43.18      7.44 o 
 -10   6  12       25.61       22.51      6.10 o 
  -9   6  12       28.32       27.88      6.29 o 
  -8   6  12        3.75        2.34      3.95 o 
  -7   6  12        6.98        7.59      4.45 o 
  -6   6  12      199.16      193.13     11.24 o 
  -5   6  12      300.58      314.56     13.85 o 
  -4   6  12       69.12       68.88      6.75 o 
  -3   6  12       70.31       64.78      6.56 o 
  -2   6  12      159.88      153.03      9.13 o 
 -10   7  12       33.63       36.74      7.44 o 
  -9   7  12       17.75       28.30      6.75 o 
  -8   7  12       49.49       59.25      7.86 o 
  -7   7  12       10.76       14.15      4.95 o 
  -6   7  12      106.89      119.02      9.09 o 
  -5   7  12       24.04       29.26      5.68 o 
  -4   7  12       94.95      114.60      8.74 o 
  -3   7  12       52.66       55.92      6.37 o 
  -9   8  12       13.46       18.98      6.02 o 
  -8   8  12       30.03       20.79      6.10 o 
  -7   8  12       28.48       29.11      6.37 o 
  -6   8  12       18.39       13.31      5.25 o 
  -5   8  12       35.07       49.59      6.94 o 
  -4   8  12        7.66       10.51      4.79 o 
  -3   8  12       54.66       53.42      6.67 o 
  -5   9  12        9.65       18.10      5.56 o 
  -4   9  12       24.85       37.16      6.63 o 
  -7  -8  13       18.01       27.61      6.90 o 
  -6  -8  13       30.43       37.85      5.45 o 
  -5  -8  13       25.22       36.94      5.61 o 
  -4  -8  13       39.91       40.53      5.64 o 
  -3  -8  13       48.04       64.87     11.60 o 
  -2  -8  13        6.31        8.05      4.77 o 
  -1  -8  13       15.61       20.85      4.80 o 
   0  -8  13       27.82       13.53      4.67 o 
   1  -8  13       13.10       20.28      5.64 o 
 -10  -7  13        4.28        9.32      5.64 o 
  -9  -7  13       11.19        7.82      5.48 o 
  -8  -7  13        2.46        6.44      4.95 o 
  -7  -7  13        6.15        9.93      4.75 o 
  -6  -7  13       39.20       38.35      5.34 o 
  -5  -7  13       24.59       27.04      4.87 o 
  -4  -7  13       14.95        7.37      3.80 o 
  -3  -7  13       51.41       51.34      5.69 o 
  -2  -7  13       27.65       31.47      5.03 o 
  -1  -7  13       25.80       29.51      5.00 o 
   0  -7  13       87.03      107.64      7.55 o 
   1  -7  13        4.59        3.45      6.58 o 
   2  -7  13       60.14       59.78      6.21 o 
   3  -7  13        4.64        3.82      3.51 o 
 -11  -6  13       17.41       30.56      6.90 o 
 -10  -6  13       13.46       17.45      5.71 o 
  -9  -6  13        0.06        0.00      3.87 o 
  -8  -6  13        0.75        3.80      4.18 o 
  -7  -6  13        5.57        0.00      3.28 o 
  -6  -6  13        0.49        1.50      3.32 o 
  -5  -6  13       24.47       28.33      9.43 o 
  -4  -6  13       18.17       17.23      4.87 o 
  -3  -6  13       59.28       69.87      6.16 o 
  -2  -6  13       18.71       16.37      4.15 o 
  -1  -6  13       36.65       32.35      4.82 o 
   0  -6  13       33.54       27.59      4.75 o 
   1  -6  13       23.80       16.45      4.54 o 
   2  -6  13       22.32       18.63      4.43 o 
   3  -6  13        4.48        5.38      3.99 o 
   4  -6  13       30.49       37.39     10.28 o 
 -12  -5  13       13.07       15.38      5.68 o 
 -11  -5  13        3.36        5.64      4.72 o 
 -10  -5  13       73.37       85.49      8.94 o 
  -9  -5  13        0.50        0.00      3.41 o 
  -8  -5  13       94.70      100.99      9.47 o 
  -7  -5  13        2.54        2.01      3.33 o 
  -6  -5  13      374.92      388.16     15.81 o 
  -5  -5  13       24.78       17.31      5.48 o 
  -4  -5  13       86.82       86.31      6.35 o 
  -3  -5  13      315.56      293.88     10.75 o 
  -2  -5  13      155.03      150.99      8.10 o 
  -1  -5  13        6.72        2.75      3.00 o 
   0  -5  13        5.00        7.37      3.37 o 
   1  -5  13       35.20       32.51      4.70 o 
   2  -5  13        6.61        5.48      3.25 o 
   3  -5  13       14.76       14.32      4.05 o 
   4  -5  13       26.65       30.30     10.58 o 
   5  -5  13        1.29        8.28      8.78 o 
 -13  -4  13        9.13       14.03      5.37 o 
 -12  -4  13       25.35       25.66      6.14 o 
 -11  -4  13      155.68      160.81     11.24 o 
 -10  -4  13       13.19       13.04      4.79 o 
  -9  -4  13       74.26       77.36      8.40 o 
  -8  -4  13       19.53       19.30      4.02 o 
  -7  -4  13      278.52      284.25     10.64 o 
  -6  -4  13        4.05        4.19      3.24 o 
  -5  -4  13      213.00      201.95      8.80 o 
  -4  -4  13      126.51      112.77      6.83 o 
  -3  -4  13       69.47       74.23     15.38 o 
  -2  -4  13      281.90      263.71      9.99 o 
  -1  -4  13      107.95       99.56      6.65 o 
   0  -4  13       97.96       90.53      7.38 o 
   1  -4  13       42.00       32.75      5.46 o 
   2  -4  13       44.84       57.11      5.55 o 
   3  -4  13      112.15      113.15     14.27 o 
   4  -4  13        3.03        0.00      6.79 o 
   5  -4  13        7.34        8.21      8.51 o 
   6  -4  13        8.18        6.37      8.21 o 
 -13  -3  13        2.82       11.31      4.95 o 
 -12  -3  13       16.78       25.27      5.98 o 
 -11  -3  13        8.12        9.24      4.06 o 
 -10  -3  13        4.31        5.33      3.60 o 
  -9  -3  13       84.34       94.93      8.59 o 
  -8  -3  13      215.15      212.61      9.05 o 
  -7  -3  13       93.78       97.53      6.55 o 
  -6  -3  13       38.19       32.82      8.74 o 
  -5  -3  13      287.41      290.10     10.20 o 
  -4  -3  13      184.54      192.73      8.33 o 
  -3  -3  13      215.44      209.62      8.67 o 
  -2  -3  13        2.46        1.75      4.70 o 
  -1  -3  13        9.88        5.44      2.95 o 
   0  -3  13      164.61      166.90     13.10 o 
   1  -3  13       78.23       68.76      5.77 o 
   2  -3  13      218.73      233.41      9.52 o 
   3  -3  13       55.13       67.54     12.66 o 
   4  -3  13       56.92       50.24     11.85 o 
   5  -3  13        4.46        6.40      7.82 o 
   6  -3  13       70.97       94.69     15.72 o 
   7  -3  13        1.05        2.95      8.90 o 
 -14  -2  13       23.08       20.55      5.68 o 
 -13  -2  13        0.82        0.00      3.80 o 
 -12  -2  13        6.30        8.21      4.14 o 
 -11  -2  13       80.84       62.94      7.59 o 
 -10  -2  13       44.68       44.41      6.60 o 
  -9  -2  13       98.23      103.60      8.48 o 
  -8  -2  13       63.66       58.74     10.62 o 
  -7  -2  13      135.95      131.45      9.63 o 
  -6  -2  13      120.98      117.76      6.81 o 
  -5  -2  13       78.60       77.63      5.51 o 
  -4  -2  13       76.52       69.63      8.17 o 
  -3  -2  13       32.07       27.84      3.82 o 
  -2  -2  13      270.03      260.34     19.26 o 
  -1  -2  13      407.76      386.40     11.73 o 
   0  -2  13       18.68       20.26      3.74 o 
   1  -2  13      276.04      280.21     10.08 o 
   2  -2  13       21.21       12.69      7.40 o 
   3  -2  13      157.76      202.36     18.38 o 
   4  -2  13        2.85        7.48      7.06 o 
   5  -2  13       57.41       64.09     13.35 o 
   6  -2  13      107.47      118.37     16.76 o 
   7  -2  13        8.66        5.56     10.20 o 
 -14  -1  13       49.29       38.47      6.75 o 
 -13  -1  13        3.44        7.75      4.14 o 
 -12  -1  13        8.48       17.95      4.79 o 
 -11  -1  13        7.67       21.55      5.06 o 
 -10  -1  13      270.40      276.24     13.70 o 
  -9  -1  13       14.12        9.28      3.87 o 
  -8  -1  13      724.24      723.79     20.36 o 
  -7  -1  13       42.07       41.05      4.47 o 
  -6  -1  13        9.77       10.25      2.95 o 
  -5  -1  13       75.01       70.72      5.18 o 
  -4  -1  13      135.39      132.05      6.77 o 
  -3  -1  13       22.18       28.17      3.81 o 
  -2  -1  13       20.13       23.28      7.19 o 
  -1  -1  13       71.89       67.84      5.30 o 
   0  -1  13       43.78       40.96      4.49 o 
   1  -1  13       73.08       71.32      9.32 o 
   2  -1  13       76.43       65.24     11.31 o 
   3  -1  13       69.72       79.35     12.69 o 
   4  -1  13       15.42       11.27      7.32 o 
   5  -1  13       15.49        7.21      7.17 o 
   6  -1  13       30.93       41.26     11.66 o 
   7  -1  13        2.00        3.03      8.44 o 
 -14   0  13       14.35       12.73      5.48 o 
 -13   0  13        0.64        1.61      3.83 o 
 -12   0  13        8.02       11.01      4.56 o 
 -11   0  13        0.69        3.95      3.57 o 
 -10   0  13       11.14       11.54      4.22 o 
  -9   0  13        5.04        0.58      3.03 o 
  -8   0  13      119.09      101.19     12.66 o 
  -7   0  13      493.43      528.75     20.62 o 
  -6   0  13       76.40       64.64     10.53 o 
  -5   0  13      129.89      141.50      6.77 o 
  -4   0  13      221.36      207.90      8.09 o 
  -3   0  13      364.57      412.71     11.69 o 
  -2   0  13      323.19      301.05     10.15 o 
  -1   0  13        0.60        3.32      4.37 o 
   0   0  13      245.31      224.67      9.08 o 
   1   0  13        2.49        0.00      5.02 o 
   2   0  13       20.42       12.54      7.13 o 
   3   0  13       33.26       31.41      8.94 o 
   4   0  13       89.63       80.28     13.54 o 
   5   0  13      103.66      123.20     16.11 o 
   6   0  13       27.41       18.94      9.36 o 
   7   0  13        0.39        8.82      7.21 o 
   8   0  13        2.34       22.01      9.93 o 
 -14   1  13       49.19       46.06      7.21 o 
 -13   1  13        3.53        4.60      3.91 o 
 -12   1  13        9.08        4.29      4.03 o 
 -11   1  13        7.59       16.60      4.52 o 
 -10   1  13      271.60      283.50     13.81 o 
  -9   1  13       13.80        9.86      4.18 o 
  -8   1  13      721.60      712.56     16.70 o 
  -7   1  13       40.79       37.78      4.25 o 
  -6   1  13        8.82        9.63      4.05 o 
  -5   1  13       76.50       69.23      5.73 o 
  -4   1  13      131.03      128.60      6.43 o 
  -3   1  13       20.66       26.52      3.57 o 
  -2   1  13       21.91       25.98      3.65 o 
  -1   1  13       73.01       68.98      5.00 o 
   0   1  13       46.15       61.48      5.70 o 
   1   1  13       72.44       76.94     11.20 o 
   2   1  13       75.84       59.30     10.85 o 
   3   1  13       69.49       79.62     12.58 o 
   4   1  13       14.67        9.17      7.63 o 
   5   1  13       16.13       20.29      8.97 o 
   6   1  13       31.30       28.99     10.01 o 
   7   1  13        2.13        1.34      7.86 o 
 -14   2  13       22.76       19.17      5.56 o 
 -13   2  13        0.87        0.58      3.60 o 
 -12   2  13        5.99        6.90      4.10 o 
 -11   2  13       80.06       88.37      8.63 o 
 -10   2  13       45.29       50.01      6.83 o 
  -9   2  13       99.52      102.30      8.90 o 
  -8   2  13       62.21       67.46      7.29 o 
  -7   2  13      134.51      130.73      6.75 o 
  -6   2  13      119.40      114.96      6.13 o 
  -5   2  13       76.60       66.66      6.41 o 
  -4   2  13       74.91       73.07      5.05 o 
  -3   2  13       34.73       42.15      4.09 o 
  -2   2  13      268.82      248.83      9.19 o 
  -1   2  13      403.73      369.93     16.18 o 
   0   2  13       18.59       20.63      6.63 o 
   1   2  13      280.82      256.46     17.50 o 
   2   2  13       21.09       23.74      7.63 o 
   3   2  13      160.62      160.51     16.53 o 
   4   2  13        2.82        1.73      6.90 o 
   5   2  13       60.03       49.05     11.74 o 
   6   2  13      108.78      111.81     15.99 o 
   7   2  13        8.10       13.11      8.86 o 
 -13   3  13        2.98        6.25      4.29 o 
 -12   3  13       16.82       21.51      5.79 o 
 -11   3  13        8.21        7.94      4.60 o 
 -10   3  13        4.39        2.72      3.72 o 
  -9   3  13       84.69       84.49      8.13 o 
  -8   3  13      218.71      226.22     12.24 o 
  -7   3  13       94.95      102.72      8.52 o 
  -6   3  13       36.56       34.44      5.33 o 
  -5   3  13      286.39      286.51      9.35 o 
  -4   3  13      186.97      192.98      9.11 o 
  -3   3  13      220.56      201.09     14.10 o 
  -2   3  13        3.22        9.45      2.86 o 
  -1   3  13        9.34        9.76      2.87 o 
   0   3  13      165.18      162.97     13.31 o 
   1   3  13       78.92       54.81      9.90 o 
   2   3  13      213.65      190.95     16.38 o 
   4   3  13       54.94       54.84     11.93 o 
   5   3  13        4.55        8.93      7.78 o 
   6   3  13       71.89       77.82     14.15 o 
   7   3  13        0.94        8.67      8.05 o 
 -13   4  13        9.12        4.52      4.29 o 
 -12   4  13       25.48       33.21      6.63 o 
 -11   4  13      155.94      170.51     11.70 o 
 -10   4  13       12.99        9.05      4.87 o 
  -9   4  13       70.92       77.43      8.17 o 
  -8   4  13       19.18       19.86      5.33 o 
  -7   4  13      283.29      283.59     13.39 o 
  -6   4  13        4.17        4.37      4.03 o 
  -5   4  13      213.95      203.96     11.01 o 
  -4   4  13      125.79      108.98      8.21 o 
  -3   4  13       70.57       69.19      6.33 o 
  -2   4  13      278.27      253.43     11.24 o 
   6   4  13        8.11       10.55      7.94 o 
 -12   5  13       12.65       10.58      4.99 o 
 -11   5  13        3.40        1.19      4.72 o 
 -10   5  13       71.92       70.42      8.63 o 
  -9   5  13        0.46        0.00      3.41 o 
  -8   5  13       98.84       98.77      8.78 o 
  -7   5  13        2.42        0.00      2.99 o 
  -6   5  13      371.58      400.79     16.12 o 
  -5   5  13       23.93       19.48      4.91 o 
  -4   5  13       86.51       92.09      7.44 o 
  -3   5  13      317.28      291.17     12.66 o 
  -2   5  13      152.98      156.71      9.09 o 
 -11   6  13       17.21       31.56      7.21 o 
 -10   6  13       13.65        6.86      5.10 o 
  -9   6  13        0.10        0.00      3.80 o 
  -8   6  13        0.71        0.00      4.14 o 
  -7   6  13        6.20       12.04      4.64 o 
  -6   6  13        0.58        2.68      3.68 o 
  -5   6  13       23.21       19.60      4.87 o 
  -4   6  13       19.14       17.72      4.68 o 
  -3   6  13       59.23       70.61      6.83 o 
 -10   7  13        4.30        1.53      4.99 o 
  -9   7  13       10.81        3.53      4.91 o 
  -8   7  13        2.44        0.00      3.57 o 
  -7   7  13        6.63        8.09      4.72 o 
  -6   7  13       39.51       41.53      6.63 o 
  -5   7  13       25.02       18.98      5.18 o 
  -4   7  13       14.72       13.00      4.41 o 
  -3   7  13       49.47       54.53      6.44 o 
  -7   8  13       18.27       28.11      6.56 o 
  -6   8  13       31.38       32.37      6.48 o 
  -5   8  13       25.67       40.00      6.63 o 
  -4   8  13       40.84       33.75      6.29 o 
  -8  -7  14       11.00       16.22      6.25 o 
  -7  -7  14        2.90        0.90      4.14 o 
  -6  -7  14       27.55       26.38      5.09 o 
  -5  -7  14       29.30       30.86      5.25 o 
  -4  -7  14       10.54        3.35      3.69 o 
  -3  -7  14       24.16       31.32      7.31 o 
  -2  -7  14       30.26       33.72      5.33 o 
  -1  -7  14       33.01       37.77      5.56 o 
   0  -7  14       13.37       13.65      4.41 o 
   1  -7  14        5.42        3.71      3.74 o 
 -10  -6  14        5.17        2.88      4.52 o 
  -9  -6  14        5.66        2.84      4.41 o 
  -8  -6  14        3.88        0.00      3.83 o 
  -7  -6  14        4.43        8.29      3.80 o 
  -6  -6  14       49.39       47.95      5.71 o 
  -5  -6  14       14.38        7.14      7.36 o 
  -4  -6  14       42.76       52.10      5.69 o 
  -3  -6  14      110.08      107.43      7.44 o 
  -2  -6  14       23.33       15.95      4.16 o 
  -1  -6  14        5.04        0.00      3.17 o 
   0  -6  14       27.61       25.64      4.84 o 
   1  -6  14        3.07       10.95      4.11 o 
   2  -6  14        1.51        0.00      3.61 o 
   3  -6  14        0.55        4.60      7.21 o 
 -11  -5  14        5.69       10.51      4.99 o 
 -10  -5  14       27.49       31.02      6.90 o 
  -9  -5  14       23.73       36.89      6.86 o 
  -8  -5  14        5.26       11.87      3.87 o 
  -7  -5  14       42.88       31.35      5.02 o 
  -6  -5  14       34.43       29.16      4.82 o 
  -5  -5  14      127.37      137.38      8.14 o 
  -4  -5  14       14.34        8.51      3.63 o 
  -3  -5  14       15.94       16.65      5.29 o 
  -2  -5  14       63.66       56.01      5.88 o 
  -1  -5  14       64.59       67.05      6.16 o 
   0  -5  14      209.17      203.17      9.92 o 
   1  -5  14        4.29        3.90      3.89 o 
   2  -5  14      152.45      164.42     15.50 o 
   3  -5  14        2.09        7.17      7.40 o 
   4  -5  14       36.94       37.12     11.70 o 
 -12  -4  14        0.69        0.00      3.95 o 
 -11  -4  14        7.83        1.27      3.72 o 
 -10  -4  14        6.40        5.02      4.33 o 
  -9  -4  14       23.72       19.44      5.71 o 
  -8  -4  14       47.73       48.89      6.27 o 
  -7  -4  14       44.19       47.49      5.47 o 
  -6  -4  14      107.77      113.17      7.39 o 
  -5  -4  14      125.34      126.74      7.62 o 
  -4  -4  14      144.33      151.21      7.95 o 
  -3  -4  14      477.97      467.40     14.09 o 
  -2  -4  14        6.21        4.87      2.97 o 
  -1  -4  14      148.97      151.24     14.02 o 
   0  -4  14       18.65       21.52      6.92 o 
   1  -4  14       19.17       24.25      4.42 o 
   2  -4  14       10.13        8.19      3.56 o 
   3  -4  14       32.80       26.84     10.01 o 
   4  -4  14        7.27        4.95      7.82 o 
   5  -4  14        7.98       11.58      9.32 o 
 -13  -3  14       10.57       20.59      5.68 o 
 -12  -3  14       16.89       22.28      6.06 o 
 -11  -3  14        8.07        3.03      3.87 o 
 -10  -3  14       94.84       95.89      9.05 o 
  -9  -3  14       31.14       23.97      5.79 o 
  -8  -3  14      101.49      109.43     12.14 o 
  -7  -3  14      305.62      294.78     10.90 o 
  -6  -3  14       31.13       31.92      9.95 o 
  -5  -3  14       50.68       56.88      8.72 o 
  -4  -3  14       44.11       43.90      4.83 o 
  -3  -3  14        1.40        1.63      2.64 o 
  -2  -3  14      196.82      209.82      9.28 o 
  -1  -3  14       62.50       56.95      8.80 o 
   0  -3  14        5.81        4.10      2.87 o 
   1  -3  14        6.55        6.15      3.17 o 
   2  -3  14       48.84       48.59     10.89 o 
   3  -3  14       62.21       43.07     11.43 o 
   4  -3  14        0.37        0.00      6.17 o 
   5  -3  14        3.52        0.35      7.59 o 
   6  -3  14       24.34       25.08     11.20 o 
 -13  -2  14       49.82       54.04      7.71 o 
 -12  -2  14       13.93       12.88      4.83 o 
 -11  -2  14       18.61       15.91      4.95 o 
 -10  -2  14        4.21        7.90      3.99 o 
  -9  -2  14       34.39       33.29      6.02 o 
  -8  -2  14       18.01        8.07      3.53 o 
  -7  -2  14      253.50      258.70      9.99 o 
  -6  -2  14       78.87       62.34      5.65 o 
  -5  -2  14        8.00        7.83      3.62 o 
  -4  -2  14      120.63      106.22      6.44 o 
  -3  -2  14       39.88       36.03      4.52 o 
  -2  -2  14       55.83       60.08      5.27 o 
  -1  -2  14       37.30       40.78      4.84 o 
   0  -2  14       43.77       54.52      5.40 o 
   1  -2  14       85.65       86.46      6.22 o 
   2  -2  14        7.79        9.86      7.44 o 
   3  -2  14       19.03       17.49      8.90 o 
   4  -2  14       54.27       33.83     11.20 o 
   5  -2  14       39.29       21.67     10.20 o 
   6  -2  14       19.76       16.11      9.86 o 
 -13  -1  14        8.25        8.28      4.33 o 
 -12  -1  14       25.75       19.94      5.48 o 
 -11  -1  14       40.87       30.30      5.94 o 
 -10  -1  14       20.30       23.12      5.41 o 
  -9  -1  14       94.05       98.69      8.75 o 
  -8  -1  14       26.54       26.32      4.34 o 
  -7  -1  14      956.91      940.36     25.41 o 
  -6  -1  14      100.07       97.25      6.39 o 
  -5  -1  14       54.81       49.55      5.94 o 
  -4  -1  14      123.32      131.93      6.93 o 
  -3  -1  14       25.11       28.36      4.04 o 
  -2  -1  14      254.08      246.44      9.46 o 
  -1  -1  14      101.36      101.16      6.53 o 
   0  -1  14        4.63        2.48      3.59 o 
   1  -1  14      120.92      128.85     14.15 o 
   2  -1  14       18.59       23.20      8.28 o 
   3  -1  14        6.98        3.99      6.17 o 
   4  -1  14       19.20       15.38      8.21 o 
   5  -1  14       18.17       35.09     10.43 o 
   6  -1  14       36.39       24.28     10.28 o 
 -14   0  14        3.42        5.45      4.60 o 
 -13   0  14        9.39        7.90      4.26 o 
 -12   0  14        6.27        2.99      4.03 o 
 -11   0  14        1.15        0.92      3.60 o 
 -10   0  14      136.75      118.72      9.17 o 
  -9   0  14       13.83        7.98      4.33 o 
  -8   0  14        5.16        6.44      3.29 o 
  -7   0  14      275.12      252.33     10.73 o 
  -6   0  14       74.04       63.81      5.14 o 
  -5   0  14       99.42       85.30      5.78 o 
  -4   0  14        0.07        0.39      2.91 o 
  -3   0  14       21.62       19.98      6.02 o 
  -2   0  14      266.03      251.91      9.31 o 
  -1   0  14      542.50      497.65     13.82 o 
   0   0  14      367.44      368.52     11.59 o 
   1   0  14      460.65      456.79     24.72 o 
   2   0  14      119.12      129.19     14.69 o 
   3   0  14      243.01      222.77     18.84 o 
   4   0  14       67.02       66.96     12.92 o 
   5   0  14        1.65        5.25      6.98 o 
   6   0  14       13.86       22.13      9.74 o 
 -13   1  14        8.50        8.36      4.49 o 
 -12   1  14       27.05       21.97      5.71 o 
 -11   1  14       41.71       37.35      6.67 o 
 -10   1  14       19.92       19.86      5.25 o 
  -9   1  14       94.65      107.40      9.21 o 
  -8   1  14       26.99       29.05      6.33 o 
  -7   1  14      954.67      903.16     33.48 o 
  -6   1  14      102.69      108.75      6.42 o 
  -5   1  14       55.10       56.84      4.76 o 
  -4   1  14      125.03      114.46      6.40 o 
  -3   1  14       26.02       20.88      3.62 o 
  -2   1  14      251.58      257.11      9.73 o 
  -1   1  14      101.99      110.41      6.38 o 
   0   1  14        5.52        9.36      6.29 o 
   1   1  14      119.95      124.40     13.92 o 
   2   1  14       16.89        4.10      6.79 o 
   3   1  14        7.41       11.20      7.13 o 
   4   1  14       20.03       15.07      8.05 o 
   5   1  14       18.36       14.76      8.59 o 
   6   1  14       36.76       44.29     12.43 o 
 -13   2  14       48.67       45.02      7.21 o 
 -12   2  14       14.12       14.57      5.25 o 
 -11   2  14       18.15       18.94      5.18 o 
 -10   2  14        4.34        0.00      3.60 o 
  -9   2  14       34.77       41.80      6.56 o 
  -8   2  14       18.31       13.38      4.91 o 
  -7   2  14      257.49      262.70      9.50 o 
  -6   2  14       80.90       80.98      5.50 o 
  -5   2  14        8.65        7.17      3.85 o 
  -4   2  14      122.00      122.81     17.26 o 
  -3   2  14       40.56       38.56      5.33 o 
  -2   2  14       55.96       50.21      4.77 o 
  -1   2  14       37.38       30.90      3.97 o 
   0   2  14       44.51       53.61      9.24 o 
   1   2  14       87.00       83.81     11.58 o 
   2   2  14        8.27       10.85      5.87 o 
   3   2  14       18.95       28.49      9.66 o 
   4   2  14       52.99       46.40     11.24 o 
   5   2  14       38.21       67.11     13.54 o 
   6   2  14       19.64       28.22     11.39 o 
 -13   3  14       10.37       19.06      6.06 o 
 -12   3  14       17.78       17.60      5.45 o 
 -11   3  14        7.95        7.78      4.95 o 
 -10   3  14       93.76       87.64      8.82 o 
  -9   3  14       31.24       30.10      6.25 o 
  -8   3  14      101.10      109.43      9.09 o 
  -7   3  14      302.80      299.52     14.20 o 
  -6   3  14       30.91       23.51      5.25 o 
  -5   3  14       50.75       38.96      5.56 o 
  -4   3  14       44.03       36.97      5.45 o 
  -3   3  14        1.35        2.72      3.14 o 
  -2   3  14      200.65      231.31     10.74 o 
   4   3  14        0.43        6.37      6.79 o 
   5   3  14        3.82        3.18      7.67 o 
   6   3  14       24.74       28.07     10.74 o 
 -12   4  14        0.78        0.15      4.14 o 
 -11   4  14        8.23        9.20      5.52 o 
 -10   4  14        6.58       17.26      5.48 o 
  -9   4  14       23.65       31.06      6.25 o 
  -8   4  14       46.17       56.61      7.29 o 
  -7   4  14       44.75       66.19      7.44 o 
  -6   4  14      108.11      119.75      9.17 o 
  -5   4  14      123.06      122.67      9.05 o 
  -4   4  14      143.52      140.78      9.32 o 
  -3   4  14      474.03      456.99     16.43 o 
 -11   5  14        5.53        9.43      5.22 o 
 -10   5  14       28.02       20.09      6.02 o 
  -9   5  14       22.74       26.77      6.21 o 
  -8   5  14        5.29        1.23      3.83 o 
  -7   5  14       45.27       36.20      6.14 o 
  -6   5  14       32.95       23.78      5.22 o 
  -5   5  14      126.40      129.54      9.17 o 
  -4   5  14       12.95       16.14      4.45 o 
  -3   5  14       16.46       12.54      4.14 o 
 -10   6  14        5.04        0.00      4.18 o 
  -9   6  14        5.42        0.00      4.18 o 
  -8   6  14        4.01        4.06      4.29 o 
  -7   6  14        4.79        3.87      4.03 o 
  -6   6  14       50.17       44.83      6.63 o 
  -5   6  14       14.56       16.80      5.02 o 
  -4   6  14       41.37       49.97      6.44 o 
  -8   7  14       11.78        9.70      5.25 o 
  -7   7  14        3.02        1.96      4.37 o 
  -6   7  14       27.41       29.18      6.06 o 
  -5   7  14       28.60       32.52      6.10 o 
  -4   7  14       10.43        6.71      4.26 o 
  -6  -7  15       10.15       16.17      4.84 o 
  -5  -7  15        2.90        1.56      3.94 o 
  -4  -7  15        4.60        2.47      7.09 o 
  -3  -7  15        2.95        8.04      4.12 o 
  -2  -7  15       14.71       16.26      4.66 o 
  -9  -6  15        4.91        0.92      4.91 o 
  -8  -6  15       13.65       16.63      5.62 o 
  -7  -6  15       17.59        8.98      4.36 o 
  -6  -6  15        2.70        1.45      3.73 o 
  -5  -6  15       67.46       64.69      6.57 o 
  -4  -6  15       47.55       53.13      8.34 o 
  -3  -6  15       42.80       35.12      5.34 o 
  -2  -6  15        2.83        5.42      3.72 o 
  -1  -6  15       29.97       37.28      5.31 o 
   0  -6  15       42.61       51.68      7.46 o 
   1  -6  15        4.66        5.26      5.73 o 
 -10  -5  15        6.75       11.58      5.52 o 
  -9  -5  15       18.99       16.14      5.64 o 
  -8  -5  15        6.90       12.55      4.24 o 
  -7  -5  15       21.00       14.37      4.24 o 
  -6  -5  15       41.30       41.10      5.70 o 
  -5  -5  15       43.40       39.11      5.51 o 
  -4  -5  15       42.17       31.49      5.25 o 
  -3  -5  15        1.18        0.08      3.29 o 
  -2  -5  15       11.95        7.45      3.87 o 
  -1  -5  15       10.81        7.17      3.38 o 
   0  -5  15        8.16        2.72      3.28 o 
   1  -5  15       20.23       26.42      4.96 o 
   2  -5  15       14.44       12.54      8.44 o 
 -11  -4  15        6.90       12.73      5.33 o 
 -10  -4  15       20.05       14.69      5.68 o 
  -9  -4  15       23.04       31.14      6.63 o 
  -8  -4  15       22.39       14.14      4.22 o 
  -7  -4  15       33.82       36.76      8.07 o 
  -6  -4  15        0.52        0.00      2.77 o 
  -5  -4  15       50.36       57.23      8.88 o 
  -4  -4  15       63.41       78.87      6.60 o 
  -3  -4  15      134.82      129.40      7.96 o 
  -2  -4  15       29.93       32.04      6.69 o 
  -1  -4  15       13.96       16.90      4.13 o 
   0  -4  15       70.82       76.38      7.54 o 
   1  -4  15        6.27        6.18      3.61 o 
   2  -4  15       11.43        5.68      8.09 o 
   3  -4  15       14.64       13.88      8.82 o 
 -12  -3  15        0.35        2.22      4.14 o 
 -11  -3  15       44.77       49.82      7.48 o 
 -10  -3  15       35.89       35.97      6.63 o 
  -9  -3  15       77.63       68.00      8.13 o 
  -8  -3  15       15.92       18.48      4.24 o 
  -7  -3  15      145.98      157.52     18.01 o 
  -6  -3  15       76.07       73.34      6.20 o 
  -5  -3  15       20.81       15.09      3.91 o 
  -4  -3  15       37.19       41.06     14.32 o 
  -3  -3  15        8.17        9.49      3.54 o 
  -2  -3  15      118.67      122.85     10.47 o 
  -1  -3  15       19.14       18.39      4.72 o 
   0  -3  15       84.36       89.54      6.92 o 
   1  -3  15       47.75       51.43     11.24 o 
   2  -3  15       51.86       41.07     10.35 o 
   3  -3  15        2.70        0.81      8.13 o 
   4  -3  15       25.56       22.43     10.66 o 
 -12  -2  15       39.85       53.15      7.82 o 
 -11  -2  15        0.13        0.19      3.72 o 
 -10  -2  15        2.53        0.00      3.60 o 
  -9  -2  15       46.43       45.45      5.27 o 
  -8  -2  15       41.28       47.55      5.25 o 
  -7  -2  15       48.21       53.39      5.44 o 
  -6  -2  15        3.94        1.92      3.01 o 
  -5  -2  15       15.98       10.42      4.12 o 
  -4  -2  15        5.22        5.05      2.98 o 
  -3  -2  15      242.82      236.64     10.69 o 
  -2  -2  15      136.02      133.13      7.59 o 
  -1  -2  15        9.23        9.20      3.46 o 
   0  -2  15      139.79      135.66     14.37 o 
   1  -2  15      116.52      112.92     13.62 o 
   2  -2  15       10.37        9.20      6.75 o 
   3  -2  15       14.99       22.93      8.78 o 
   4  -2  15        3.98        0.00      7.44 o 
   5  -2  15        1.30        7.21      9.09 o 
 -13  -1  15        8.72       11.39      5.22 o 
 -12  -1  15        8.47        8.01      4.56 o 
 -11  -1  15       22.05       14.99      5.18 o 
 -10  -1  15       17.07       14.42      4.79 o 
  -9  -1  15       15.17       10.44      3.73 o 
  -8  -1  15       12.51       11.68      4.47 o 
  -7  -1  15        4.24        0.00      2.55 o 
  -6  -1  15      192.30      165.00      7.97 o 
  -5  -1  15       13.84       16.40      5.89 o 
  -4  -1  15       68.25       53.48      5.07 o 
  -3  -1  15       22.34       26.25      9.17 o 
  -2  -1  15       48.67       50.21      6.75 o 
  -1  -1  15       15.74        8.93      3.24 o 
   0  -1  15       63.32       70.45     11.62 o 
   1  -1  15       37.20       34.09      9.20 o 
   2  -1  15       30.68       43.60     10.81 o 
   3  -1  15        7.27        0.00      5.98 o 
   4  -1  15        4.04        0.00      6.37 o 
   5  -1  15       17.15       32.40     10.39 o 
 -13   0  15       24.49       39.50      7.09 o 
 -12   0  15       51.61       47.78      7.36 o 
 -11   0  15       14.39       15.22      5.18 o 
 -10   0  15       13.43        6.14      4.68 o 
  -9   0  15       63.17       49.17      7.02 o 
  -8   0  15        2.44        3.25      3.08 o 
  -7   0  15       30.78       28.77      4.31 o 
  -6   0  15       34.92       31.21      4.39 o 
  -5   0  15       88.88       93.32      9.86 o 
  -4   0  15       91.61       81.00      8.59 o 
  -3   0  15        0.49        0.00      2.51 o 
  -2   0  15      227.39      218.78      9.18 o 
  -1   0  15      169.06      180.41      8.39 o 
   0   0  15      314.51      300.03     20.07 o 
   1   0  15       74.43       87.71     12.27 o 
   2   0  15       19.99       17.91      8.13 o 
   3   0  15        1.13        5.75      6.52 o 
   4   0  15        3.13        5.83      6.90 o 
   5   0  15        0.19        4.91      7.86 o 
 -13   1  15        8.81       18.71      5.87 o 
 -12   1  15        8.19        5.94      4.45 o 
 -11   1  15       22.99       25.46      5.83 o 
 -10   1  15       16.73       12.08      4.99 o 
  -9   1  15       14.37        7.59      4.29 o 
  -8   1  15       11.97        6.25      4.64 o 
  -7   1  15        3.83        2.52      3.76 o 
  -6   1  15      188.77      166.27     12.49 o 
  -5   1  15       14.30       14.91      3.45 o 
  -4   1  15       66.25       63.55      6.73 o 
  -3   1  15       21.99       24.85      6.21 o 
  -2   1  15       49.53       67.89      6.67 o 
  -1   1  15       15.94       20.06      7.55 o 
   0   1  15       65.15       67.46     10.93 o 
   1   1  15       38.58       33.86      9.09 o 
   2   1  15       31.64       32.40      9.59 o 
   3   1  15        7.76       15.22      7.98 o 
   4   1  15        4.14        5.56      6.37 o 
   5   1  15       17.00       20.13      9.89 o 
 -12   2  15       38.69       33.75      6.75 o 
 -11   2  15        0.14        0.81      4.18 o 
 -10   2  15        2.21        6.40      4.52 o 
  -9   2  15       46.46       42.80      6.86 o 
  -8   2  15       42.29       37.93      6.37 o 
  -7   2  15       49.00       51.85      6.90 o 
  -6   2  15        4.35        9.86      4.06 o 
  -5   2  15       16.82       19.25      4.83 o 
  -4   2  15        4.97        0.00      3.01 o 
  -3   2  15      240.61      222.40      8.99 o 
  -2   2  15      136.74      129.07     13.37 o 
   0   2  15      138.43      130.46     13.50 o 
   1   2  15      117.00      105.25     12.81 o 
   2   2  15       10.53       19.14      7.78 o 
   3   2  15       15.34       10.32      7.67 o 
   4   2  15        4.18        0.00      6.33 o 
   5   2  15        1.18        0.61      7.29 o 
 -12   3  15        0.31        1.50      4.14 o 
 -11   3  15       45.20       29.95      6.71 o 
 -10   3  15       36.75       31.33      6.56 o 
  -9   3  15       77.35       76.05      8.59 o 
  -8   3  15       16.44       16.30      4.99 o 
  -7   3  15      144.62      152.10     10.40 o 
  -6   3  15       74.66       58.99      7.13 o 
  -5   3  15       21.08       19.79      4.91 o 
  -4   3  15       39.59       51.58      6.29 o 
  -3   3  15        7.97        6.14      3.72 o 
   2   3  15       50.94       40.88     10.24 o 
   3   3  15        2.71        5.41      7.09 o 
   4   3  15       25.84       32.06     11.20 o 
 -11   4  15        7.05        7.32      5.29 o 
 -10   4  15       20.82       32.56      6.90 o 
  -9   4  15       22.82       27.99      6.25 o 
  -8   4  15       22.88       24.31      5.91 o 
  -7   4  15       34.24       44.22      6.60 o 
  -6   4  15        0.56        0.00      3.60 o 
  -5   4  15       51.41       55.19      6.90 o 
  -4   4  15       62.59       65.97      6.98 o 
  -3   4  15      133.96      143.12      9.28 o 
 -10   5  15        6.89        4.56      5.02 o 
  -9   5  15       18.62       12.19      5.29 o 
  -8   5  15        7.25       11.89      5.14 o 
  -7   5  15       20.86       26.46      6.10 o 
  -6   5  15       41.80       34.25      5.94 o 
  -5   5  15       43.68       33.98      5.98 o 
  -4   5  15       42.02       43.76      6.25 o 
  -9   6  15        4.75       12.31      5.37 o 
  -8   6  15       13.02       17.41      5.56 o 
  -7   6  15       17.81       24.66      5.94 o 
  -6   6  15        2.53        2.99      4.33 o 
  -5   6  15       65.33       59.60      7.40 o 
  -4   6  15       47.41       52.27      6.83 o 
  -6   7  15       10.08       14.34      5.52 o 
  -5   7  15        2.69        2.30      4.26 o 
  -6  -6  16       23.48       23.05      5.37 o 
  -5  -6  16       17.67       25.39      9.36 o 
  -4  -6  16       37.09       47.35      6.21 o 
  -3  -6  16       10.25       15.27      4.69 o 
  -2  -6  16        3.54        1.00      3.53 o 
  -8  -5  16       28.99       24.96      5.58 o 
  -7  -5  16       19.02       15.80      5.03 o 
  -6  -5  16       38.02       41.09      6.35 o 
  -5  -5  16        8.25        0.00      3.63 o 
  -4  -5  16        7.93        5.65      3.69 o 
  -3  -5  16       10.25        8.28      3.93 o 
  -2  -5  16        6.39        3.01      3.81 o 
  -1  -5  16        0.39        5.35      3.73 o 
   0  -5  16       36.60       37.36      5.59 o 
 -10  -4  16        2.41        3.64      4.75 o 
  -9  -4  16       23.90       27.34      6.63 o 
  -8  -4  16       15.07       24.66      5.09 o 
  -7  -4  16       49.95       61.49      6.42 o 
  -6  -4  16       11.69        8.40      3.90 o 
  -5  -4  16      112.51      106.98      7.51 o 
  -4  -4  16       21.76       24.52      5.03 o 
  -3  -4  16       36.69       45.15      7.67 o 
  -2  -4  16       25.87       18.49      5.35 o 
  -1  -4  16       41.34       44.88      5.72 o 
   0  -4  16       13.70       16.85      4.40 o 
   1  -4  16       28.35       29.11      9.82 o 
   2  -4  16        8.28        5.83      8.24 o 
 -11  -3  16        4.07        3.07      4.26 o 
 -10  -3  16       25.19       17.91      5.87 o 
  -9  -3  16        8.82        5.11      3.57 o 
  -8  -3  16       40.72       39.85     10.01 o 
  -7  -3  16        6.44        6.88      4.74 o 
  -6  -3  16       34.15       25.18      6.44 o 
  -5  -3  16       37.44       37.63      5.16 o 
  -4  -3  16        0.64        0.00      2.87 o 
  -3  -3  16       22.26       21.54      4.35 o 
  -2  -3  16       26.62       34.98      5.73 o 
  -1  -3  16       22.92       21.81      4.62 o 
   0  -3  16       16.26       22.51      5.73 o 
   1  -3  16        5.73        6.48      7.67 o 
   2  -3  16       73.58       76.67     13.88 o 
   3  -3  16        2.00        0.00      7.21 o 
 -11  -2  16       25.89       27.88      6.29 o 
 -10  -2  16       18.66        7.90      4.64 o 
  -9  -2  16       43.20       39.10      5.22 o 
  -8  -2  16        0.83        0.24      2.95 o 
  -7  -2  16       51.86       45.05      5.40 o 
  -6  -2  16       22.75       28.77      4.78 o 
  -5  -2  16       60.88       57.68      5.66 o 
  -4  -2  16       19.07       19.01      4.14 o 
  -3  -2  16       28.27       27.02      4.59 o 
  -2  -2  16      110.96      123.34      7.70 o 
  -1  -2  16        9.92       13.42      3.82 o 
   0  -2  16       26.38       20.90      8.67 o 
   1  -2  16       40.68       27.96      9.43 o 
   2  -2  16        5.52        3.11      6.71 o 
   3  -2  16       16.36       11.04      7.52 o 
 -12  -1  16       13.82       16.87      5.83 o 
 -11  -1  16       16.34        5.10      4.56 o 
 -10  -1  16       13.15       16.37      5.52 o 
  -9  -1  16       21.55       18.42      7.69 o 
  -8  -1  16        9.41        8.61      3.60 o 
  -7  -1  16       27.88       34.70      4.91 o 
  -6  -1  16       35.65       28.85      4.44 o 
  -5  -1  16       15.45       17.01      5.14 o 
  -4  -1  16       38.82       53.87      5.50 o 
  -3  -1  16        0.59        2.76      2.93 o 
  -2  -1  16       41.80       39.30      5.02 o 
  -1  -1  16       33.67       39.33      5.98 o 
   0  -1  16        4.52        7.02      7.09 o 
   1  -1  16       13.16        5.22      6.14 o 
   2  -1  16       25.27       27.57      8.94 o 
   3  -1  16        8.12       15.49      8.40 o 
 -12   0  16       56.91       58.98      8.09 o 
 -11   0  16       64.16       68.19      8.51 o 
 -10   0  16        7.52       22.28      6.14 o 
  -9   0  16      131.14      113.60      7.36 o 
  -8   0  16       12.53        3.76      3.45 o 
  -7   0  16        0.06        0.00      4.33 o 
  -6   0  16        4.73        2.65      3.03 o 
  -5   0  16       65.94       64.48      5.69 o 
  -4   0  16       76.46       68.01      5.77 o 
  -3   0  16       40.55       36.88      7.98 o 
  -2   0  16        0.02        0.00      2.65 o 
  -1   0  16       12.87        7.52      7.40 o 
   0   0  16        2.16        7.63      6.14 o 
   1   0  16        6.48        7.71      6.48 o 
   2   0  16        1.62        4.79      6.48 o 
   3   0  16       21.58       12.23      7.94 o 
   4   0  16        0.37        0.00      6.63 o 
 -12   1  16       13.70       15.15      5.25 o 
 -11   1  16       16.86       16.49      6.52 o 
 -10   1  16       13.86        8.28      4.99 o 
  -9   1  16       21.68       20.05      4.32 o 
  -8   1  16        8.53        5.41      4.52 o 
  -7   1  16       27.91       43.10      6.71 o 
  -6   1  16       36.07       34.46      4.58 o 
  -5   1  16       15.93       17.09      3.76 o 
  -4   1  16       40.28       43.19      6.10 o 
  -3   1  16        0.73        5.97      3.03 o 
  -2   1  16       42.35       36.57      4.84 o 
  -1   1  16       32.45       30.30      8.78 o 
   0   1  16        4.40        0.00      5.75 o 
   1   1  16       12.99       16.80      7.63 o 
   2   1  16       25.19       28.26      9.55 o 
   3   1  16        8.09        9.47      8.05 o 
 -11   2  16       26.15       36.43      7.17 o 
 -10   2  16       18.66       29.64      6.75 o 
  -9   2  16       43.04       34.17      6.75 o 
  -8   2  16        0.79        0.00      3.80 o 
  -7   2  16       52.57       59.10      7.25 o 
  -6   2  16       22.25       27.88      5.98 o 
  -5   2  16       60.53       49.55      6.40 o 
  -4   2  16       18.18       12.65      4.53 o 
  -3   2  16       28.78       15.68      4.56 o 
  -1   2  16        9.27        4.52      6.67 o 
   0   2  16       26.67       32.33      8.97 o 
   1   2  16       39.05       45.75     10.09 o 
   2   2  16        5.91        1.42      6.48 o 
   3   2  16       17.61        5.98      7.17 o 
 -11   3  16        3.89        0.00      4.41 o 
 -10   3  16       24.52       30.53      6.52 o 
  -9   3  16        9.06       11.39      4.91 o 
  -8   3  16       41.03       35.51      6.63 o 
  -7   3  16        6.47       12.58      4.79 o 
  -6   3  16       33.23       32.21      6.06 o 
  -5   3  16       38.65       41.03      6.25 o 
  -4   3  16        0.56        0.00      2.73 o 
  -3   3  16       22.91       28.25      4.29 o 
 -10   4  16        2.37        1.57      4.60 o 
  -9   4  16       25.04       27.23      6.63 o 
  -8   4  16       15.11       15.03      5.68 o 
  -7   4  16       50.38       62.74      7.67 o 
  -6   4  16       11.40       11.43      4.64 o 
  -5   4  16      113.73      105.67      8.59 o 
  -4   4  16       22.22        8.90      3.99 o 
  -8   5  16       27.89       31.37      6.79 o 
  -7   5  16       19.07       17.10      5.52 o 
  -6   5  16       35.97       52.42      7.44 o 
  -5   5  16        8.20       12.31      4.79 o 
  -6   6  16       23.16       24.96      5.94 o 
  -5   6  16       18.16       16.14      5.33 o 
  -4  -5  17       21.35       23.05      5.26 o 
  -8  -4  17        3.54        0.00      3.51 o 
  -7  -4  17        3.76        2.88      3.91 o 
  -6  -4  17       60.39       71.17      6.82 o 
  -5  -4  17       38.18       41.01      5.68 o 
  -4  -4  17       63.43       76.08      7.09 o 
  -3  -4  17       43.81       51.28     13.12 o 
  -2  -4  17       32.72       34.01      5.33 o 
  -1  -4  17       31.60       19.47      4.97 o 
  -9  -3  17       16.68       20.59      4.87 o 
  -8  -3  17       11.51        4.03      3.69 o 
  -7  -3  17       28.29       26.67      5.08 o 
  -6  -3  17        0.62        0.00      2.99 o 
  -5  -3  17       24.21       19.13      7.23 o 
  -4  -3  17       19.92       26.11      4.69 o 
  -3  -3  17       23.11       30.14      5.09 o 
  -2  -3  17       30.91       33.25      5.11 o 
  -1  -3  17        1.71        0.00      5.25 o 
   0  -3  17       11.74       19.25      8.93 o 
 -10  -2  17       35.89       51.73      8.28 o 
  -9  -2  17       38.52       42.08      6.25 o 
  -8  -2  17       47.03       47.09      5.71 o 
  -7  -2  17       10.17        4.67      3.37 o 
  -6  -2  17        1.06        0.00      3.10 o 
  -5  -2  17       28.73       30.80      7.73 o 
  -4  -2  17       22.03       18.12      4.07 o 
  -3  -2  17       17.55       13.70      4.02 o 
  -2  -2  17       23.71       24.27      6.77 o 
  -1  -2  17        7.66       13.42      7.71 o 
   0  -2  17       22.75       28.45      9.51 o 
   1  -2  17        0.06        0.61      6.60 o 
 -10  -1  17       13.34       12.12      6.02 o 
  -9  -1  17       13.56       10.91      3.93 o 
  -8  -1  17       13.13       10.51      4.43 o 
  -7  -1  17       31.88       38.94      5.29 o 
  -6  -1  17       20.40       17.45      4.79 o 
  -5  -1  17       15.18        4.10      3.54 o 
  -4  -1  17       42.63       42.00      5.34 o 
  -3  -1  17       24.33       28.05      7.44 o 
  -2  -1  17       22.07       18.84      4.21 o 
  -1  -1  17       19.33       26.42      8.09 o 
   0  -1  17       30.70       44.68     11.16 o 
   1  -1  17        3.38        8.13      7.98 o 
   2  -1  17       16.72       23.05      9.05 o 
 -10   0  17        0.83        0.00      3.72 o 
  -9   0  17        7.48        6.03      3.75 o 
  -8   0  17       46.07       41.74      5.28 o 
  -7   0  17       31.09       26.51      4.73 o 
  -6   0  17        1.84        0.00      2.96 o 
  -5   0  17       50.20       53.83      5.57 o 
  -4   0  17        0.01        1.41      3.08 o 
  -3   0  17       84.92       80.64      6.45 o 
  -2   0  17       87.15       98.19     12.47 o 
  -1   0  17        1.36        0.00      5.45 o 
   0   0  17        2.19        7.90      7.21 o 
   1   0  17        6.75        0.00      5.75 o 
   2   0  17        5.87        8.82      8.05 o 
 -10   1  17       13.53        5.02      4.99 o 
  -9   1  17       13.99        9.88      4.22 o 
  -8   1  17       12.93       10.49      4.35 o 
  -7   1  17       31.52       54.27      5.50 o 
  -6   1  17       19.68       26.33      5.79 o 
  -5   1  17       16.26       14.21      3.79 o 
  -4   1  17       41.97       40.71      6.12 o 
  -3   1  17       23.53       23.81      4.49 o 
  -2   1  17       21.27       35.55      9.09 o 
  -1   1  17       19.48       15.68      7.75 o 
   0   1  17       31.17       29.76      9.47 o 
   1   1  17        3.45        1.46      6.52 o 
   2   1  17       17.43       15.84      7.94 o 
 -10   2  17       35.74       37.89      7.32 o 
  -9   2  17       37.39       42.07      7.36 o 
  -8   2  17       47.32       45.41      7.29 o 
  -7   2  17       10.93       10.74      5.06 o 
  -6   2  17        1.07        5.56      3.95 o 
  -5   2  17       28.56       38.69      6.29 o 
  -4   2  17       22.46       23.58      5.45 o 
  -3   2  17       17.81       15.84      6.75 o 
  -2   2  17       23.79       28.61      8.24 o 
  -1   2  17        7.79        1.46      6.52 o 
   0   2  17       22.72       28.88      9.59 o 
   1   2  17        0.06        4.60      6.75 o 
  -9   3  17       16.18       19.60      5.83 o 
  -8   3  17       11.09       11.58      5.37 o 
  -7   3  17       28.70       34.82      6.63 o 
  -6   3  17        0.72        0.27      4.03 o 
  -5   3  17       23.74       21.28      5.60 o 
  -4   3  17       19.39       25.04      5.48 o 
  -8   4  17        3.66       13.31      5.29 o 
  -7   4  17        3.96       11.93      4.91 o 
  -6   4  17       61.03       71.68      8.17 o 
  -5   4  17       38.55       45.02      6.75 o 
  -6  -3  18        8.96       15.28      4.33 o 
  -5  -3  18       13.95       17.70      4.66 o 
  -4  -3  18       27.67       30.92      9.59 o 
  -3  -3  18        9.04        9.63      4.32 o 
  -7  -2  18        0.28        0.00      3.22 o 
  -6  -2  18       27.07       33.86      7.09 o 
  -5  -2  18        4.47        0.00      3.68 o 
  -4  -2  18      100.61      107.27      8.69 o 
  -3  -2  18       61.43       56.15      6.29 o 
  -2  -2  18       19.19       24.45      4.85 o 
  -8  -1  18       54.99       50.03      6.01 o 
  -7  -1  18        2.57        0.00      2.76 o 
  -6  -1  18       61.96       68.27      9.49 o 
  -5  -1  18       17.41       26.05      4.85 o 
  -4  -1  18       20.91       19.06      4.23 o 
  -3  -1  18        8.95        6.91      8.86 o 
  -2  -1  18        3.42        1.61      5.79 o 
  -1  -1  18        5.80        2.38      6.40 o 
  -8   0  18       36.35       33.58      5.24 o 
  -7   0  18        1.37        0.00      3.25 o 
  -6   0  18        0.07        2.36      3.55 o 
  -5   0  18        7.44        0.25      8.46 o 
  -4   0  18        2.54        0.82      3.46 o 
  -3   0  18        0.89        5.09      3.49 o 
  -2   0  18        7.86        6.10      6.60 o 
  -1   0  18        4.71        9.89      7.59 o 
  -8   1  18       54.68       55.72      7.82 o 
  -7   1  18        2.54        0.00      4.45 o 
  -6   1  18       61.24       67.85      6.10 o 
  -5   1  18       18.12       26.47      4.71 o 
  -4   1  18       21.60       19.71      4.31 o 
  -3   1  18        8.85        1.61      5.75 o 
  -2   1  18        3.52        6.56      6.52 o 
  -1   1  18        5.82       11.04      7.44 o 
  -7   2  18        0.33        3.26      4.72 o 
  -6   2  18       27.01       27.07      6.02 o 
  -5   2  18        4.88        6.17      4.29 o 
  -4   2  18       99.59       95.58      8.94 o 
  -6   3  18        8.65        4.26      4.18 o 
  -5   3  18       14.92       30.29      6.25 o 
                                                 
